# Supplementary material for: Root exudation of contrasting drought-stressed pearl millet genotypes conveys varying biological nitrification inhibition (BNI) activity
Source: Biol Fertil Soils. 2021 Jul 9;58(3):291–306. doi: 10.1007/s00374-021-01578-w (PMC8938368; doi:10.1007/s00374-021-01578-w)
Supplement: Supplementary file 2 — Supplementary file2 (XLSX 12 KB) [file 374_2021_1578_MOESM2_ESM.xlsx]

## Sheet: HPLC Data
Supporting Information table 1: Compounds identified in the root exudates of pearl millet genotypes (843-22B and ICTP8203) using UV-HPLC
Abbreviations: PM-S-C: Pearl millet snsitive control; PM-S-St: Pearl millet sensitive stress; PM-T-C: Pearl millet tolerant control; PM-T-St: Pearl millet tolerant stress
Genotype	Treatment	Phenolic acid 1	Phenolic acid methyl ester 2	Lignan	Phenolic compound	Unknown	Amino acid	Flavonoid	Flavon 1	Flavon 2
843-22B	PM-S-St	242.325	0.248001	13.94	1.28201	17.71	2e-06	52.579	8.91601	18.907
843-22B	PM-S-St	14.679	2e-06	0.504016	1.3e-05	0.002013	2e-06	0.262007	9e-06	6e-06
843-22B	PM-S-St	913.25	2.354	24.374	1.10601	5.57501	2.077	12.595	27.304	6.161
843-22B	PM-S-St	1227.66	1.583	24.476	1.65201	3.79701	1.885	6.021	40.835	6.624
843-22B	PM-S-C	285.607	2e-06	1.58402	1.3e-05	0.965013	2e-06	4.22101	9e-06	6e-06
843-22B	PM-S-C	262.097	2e-06	4.49902	1.3e-05	44.94	2e-06	8e-06	9e-06	6e-06
843-22B	PM-S-C	648.666	2e-06	0.296015	1.3e-05	1.5e-05	2e-06	8e-06	10.669	4.77101
843-22B	PM-S-C	198.26	2e-06	1.48802	1.3e-05	0.001014	2e-06	8e-06	9e-06	6e-06
ICTP8203	PM-T-St	120.894	4.966	110.011	21.75	19.559	2e-06	52.377	20.363	0.488004
ICTP8203	PM-T-St	182.905	10.086	57.67	26.816	58.612	2e-06	121.108	9e-06	36.133
ICTP8203	PM-T-St	71.767	2e-06	30.139	7.95901	13.388	1.831	59.639	9e-06	6e-06
ICTP8203	PM-T-St	54.249	2e-06	21.839	17.706	17.196	0.222001	27.023	9e-06	6e-06
ICTP8203	PM-T-C	163.443	1.732	33.263	42.336	0.584014	2e-06	0.558005	30.77	11.834
ICTP8203	PM-T-C	187.888	0.229001	133.196	26.735	8.90501	2e-06	0.658005	1.74401	1.994
ICTP8203	PM-T-C	140.25	2e-06	79.23	18.873	25.611	2.795	0.037006	2.45601	14.559
ICTP8203	PM-T-C	298.732	2e-06	166.006	83.183	3.21401	2e-06	0.499007	16.058	66.464
