# Supplementary material for: Root exudation of contrasting drought-stressed pearl millet genotypes conveys varying biological nitrification inhibition (BNI) activity
Source: Biol Fertil Soils. 2021 Jul 9;58(3):291–306. doi: 10.1007/s00374-021-01578-w (PMC8938368; doi:10.1007/s00374-021-01578-w)
Supplement: Supplementary file 3 — Supplementary file3 (XLSX 20 KB) [file 374_2021_1578_MOESM3_ESM.xlsx]

## Sheet: Primary Metabolites
Supporting information table 2: Primary metabolites identification from the root exudates of pearl millet genotypes (843-22B and ICTP8203) under control and stress condition using GC-TOF MS approach
Abbreviations: PM-S-C: Pearl millet snsitive control; PM-S-St: Pearl millet sensitive stress; PM-T-C: Pearl millet tolerant control; PM-T-St: Pearl millet tolerant stress
Quantification	PM-S-C	PM-S-C	PM-S-C	PM-S-C	PM-S-St	PM-S-St	PM-S-St	PM-S-St	PM-T-C	PM-T-C	PM-T-C	PM-T-C	PM-T-St	PM-T-St	PM-T-St	PM-T-St
Phenolic acid unknown 2	392507	453969	274640	328966	266514	307772	371210	357864	259377	253610	385487	262579	355002	320696	333015	272632
Phenolic compound unknown 1	1.58478e+06	851704	1.83316e+06	1.22455e+06	1.62356e+06	2.20826e+06	1.75195e+06	1.15381e+06	668508	1.02581e+06	929323	670002	1.10568e+06	1.23625e+06	1.19408e+06	1.54587e+06
Phenolic acid unknown 4	0	0	0	0	316251	138432	24249.9	46696.2	85849.9	35646.3	31247.6	34049.7	0	255101	126916	130773
Riboflavin	77662.6	18580.4	137353	72856.3	136310	188644	109056	187001	134921	108679	165525	85407.4	121256	191801	77164.1	187500
3-Carboxypropyl Trimethylammonium chloride	328333	217594	257618	801186	279592	158746	119643	209653	567483	787970	778320	471587	1.6146e+06	319871	95277.4	1.16396e+06
3,4-Dihydroxybenzoic acid	6940.35	0	0	3337.7	859831	191589	196704	42849.6	91274.7	229120	83849.8	34516	7282.32	313633	169476	101127
Arabinoheptulosonic acid	78740.4	0	0	0	270464	34290.5	14440.5	14033.3	883337	47202.1	110808	29022.3	391920	555952	1.52937e+06	3.22919e+06
Aspartic acid	57283.6	33556.7	9892.8	78511	91219.9	159431	226650	94042.2	73155.5	66372	87420.3	82310.3	59083.8	66002.9	59010.4	84163.2
Benzoic acid	7949.71	0	5945.15	5578.8	68398.9	190681	119974	31092.1	254366	53635.7	169286	60755.7	6764.63	137886	455875	17822.2
Butane-1,2-diol	546068	636367	465991	731596	964842	162636	179950	4.99671e+06	472518	2.2964e+06	818487	412728	597913	607850	2.04217e+07	1.00584e+08
Carbodiimide	969305	529388	861220	920585	601606	1.39208e+06	504338	5.90965e+06	589363	405083	743766	550205	970982	521477	510806	874812
Carbohydrate unknown 1	0	0	0	0	209638	3238.37	66899.4	751925	133781	33132	0	13230	64968.9	265438	236450	376544
Carboxylic acid	48053.8	73253.5	65985.9	132810	66847.4	29060.5	48855.9	38171.9	38769.8	104955	109715	70768.3	206158	90704.7	69681.1	113002
Citric acid	0	0	0	0	243322	88117.2	29486.7	116897	76304.3	22549.5	31247.6	16684.3	0	70464.8	0	34568.1
Galactonic acid	10301.2	18440.7	27312.7	23588.5	4.74312e+06	179946	4.94187e+06	1.44082e+07	5.42044e+06	228249	44939.9	66917.4	141650	9.09434e+06	1.07055e+07	8.73298e+06
Diethylenglycol derivetive 1	5.29876e+06	5.5401e+06	4.97215e+06	4.9419e+06	4.14029e+06	3.54729e+06	3.63839e+06	3.81031e+06	4.24875e+06	3.97701e+06	6.1882e+06	5198448	5.47128e+06	5.47877e+06	4.23958e+06	5.69453e+06
Erythrirol	16839.8	6158.01	43314.7	23341.9	222713	917083	1.89017e+06	6.4209e+06	37982.8	13477.1	24700.4	17671.4	22166.5	1.53303e+06	6.23344e+06	48755.6
Ethanolamine	494262	621426	609633	475881	280426	234099	332644	2.07261e+06	326328	282532	353981	465078	226859	240674	1.02329e+06	323774
Flavin unknown 1	55074	27698.7	15807.8	86923.6	177583	236948	30484.6	67639.6	347991	310837	374097	182396	639797	727788	35222.3	240494
Fumaric acid	0	0	0	0	95359.4	23226	138385	196263	128363	20695.1	41781.2	24449.7	16516.8	433053	362405	141774
Glutaric acid	34246.2	31218.6	24306.9	36865.2	400886	2.10428e+06	76866.4	397123	149734	103604	1.4717e+06	39802.6	145300	112352	152002	577491
Glycolic acid	158714	134221	183166	141820	172148	641848	219445	580800	472912	496273	544654	156618	193252	230917	639770	264974
Hydrogen sulfide	58908.8	42947.1	44380.1	83217.3	174285	65069.2	60172.6	104477	104130	1.34565e+06	241139	512316	142036	129458	56517.3	110560
Hydroxylamine	355857	433176	161101	350991	410954	0	50412.6	28224.9	721865	716168	625761	1.01693e+06	1.0516e+06	574368	1.62765e+06	684443
Lactic acid	14543.3	13314.4	21065.7	36112.6	25478.3	57979.1	484903	2.31899e+06	114811	17104.2	14637.6	14183.4	15305.2	20276.2	1.15686e+07	31510
Malonic acid	34260.2	118031	41886.7	394369	453455	206505	4.25239e+06	5.18452e+06	601619	595354	418413	214143	357548	497906	6.35219e+06	1.30638e+06
Mevalonic acid	19438.9	12926	11038.5	18972.8	3.15492e+06	5.06083e+06	4.79088e+06	5.98616e+06	5.46902e+06	2.02657e+06	2.39402e+06	814905	153272	3.58371e+06	5.69593e+06	7.32119e+06
Neuraminic acid, N-acetyl-	5298.83	4714.1	4277.29	5641.62	65514	25680.2	15757.8	33124.7	115749	18750.9	16870.5	5377.14	9419.82	58635.8	160800	28245.3
Palmitic acid	1.42105e+06	2.53351e+06	1.5171e+06	1.38065e+06	1.70308e+06	1.36048e+06	830665	3.53485e+06	1.5752e+06	1.61888e+06	1.95093e+06	1.5946e+06	1.43097e+06	2.06711e+06	2.70735e+06	2.38258e+06
Octadecanoic acid	1.4521e+06	5.92453e+06	1.92964e+06	1.39688e+06	1.29066e+06	1.77436e+06	1.00349e+06	5.83525e+06	1.7099e+06	1.60211e+06	1.81241e+06	1723940	1.37382e+06	1.12821e+06	3.0645e+06	2.5507e+06
Oxalic acid dihydrate	10005.6	6920.19	9322.44	4242.15	65428.4	25533.9	58309.4	87502.9	58408.1	27982	46307.7	4590.57	1234.88	91917.6	113262	114399
Phenolic acid unknown 1	789480	229737	328892	551004	357762	422530	483632	465859	400774	393328	668185	247217	509783	408638	165618	233118
Phosphoric acid	22388.6	22985.9	17611.9	32452.9	78296.4	164186	99738.6	205424	115240	58995.3	145598	53946	180347	145365	175097	155729
Succinic acid	227597	90637.5	338764	137877	444602	1.29714e+06	9.49553e+06	1.65457e+07	2.27238e+07	1.96291e+07	2.55599e+07	171028	165586	309564	4.51296e+07	1.50225e+07
Alkanes C44	30451.8	33797.8	18079.2	28891.4	23426	20107	21951.8	31222.5	25623.3	26296.7	41612.5	29878	29225.9	33645.7	37235.4	33636.8
Alkanes C46	50506.7	66854.2	48990.3	69210.5	73725.3	74670.2	52872.4	60221.8	62025.7	58065.2	77738.7	101828	67273.8	52073.6	78049.7	176326
Alkanes C48	58888.9	76694.6	89856.2	93778.8	119494	126010	84330	83874.1	87350.6	107572	175794	162328	130460	72142.8	125899	303048
Unknown 1	183182	225959	156068	206445	174175	157801	185783	36140.8	107331	168366	150500	220268	226384	269253	234161	189494
Unknown 2	7518.42	0	58440.4	44837.7	213758	11536	15633.2	559408	15610.6	27514.7	201806	5200.57	76530.8	7084.46	0	6270.52
Unknown 3	0	0	0	0	988112	27985.7	8307.88	2202.06	624714	678636	564756	583928	2.45258e+06	1.48655e+06	683654	5.19983e+06
Unknown 4	247976	260251	258891	229963	230822	271261	168535	242874	321761	266705	411453	256598	301703	142238	228707	397847
Unknown alkane c50	104376	135204	125093	113202	127205	116627	104481	171962	139877	110429	180297	132505	156284	185859	135169	213109
Phenolic acid unknown 3	97531.9	142703	146775	131136	149652	135934	110627	135589	165090	133927	206639	161986	191608	232443	194054	257608
Unknown sugar	0	0	0	0	285686	116595	143319	141576	466715	12865.4	32506.6	15629.7	0	320663	851759	54398.2
Isoleucine	23252.6	32567.3	20543.8	29643.7	27707.9	22926.2	75408.4	24139.1	89111.3	29214.7	21222.9	53917.1	34222.6	40118.5	159894	33190.3
Malic acid	680	471.891	5133.24	4462.83	2466.37	19228.7	204755	1.1893e+07	12390.3	16312.6	7886.35	1263.23	5675.91	6439.3	25379	141655
Putrescine	3955.26	0	0	85.6361	4183.75	785585	573264	69192.6	129457	1747.69	14080.4	16072.3	14363.1	19784.5	3210.11	19476.9
Sucrose	3310.82	8354.17	0	11470.4	15424.4	5573.06	20084.1	44527.8	30921.9	26863.3	8454.24	7781.14	13443	223056	7910.11	69566.6
Threonine	99470.2	127874	97747.1	101263	79645.4	109223	93424.8	148328	106961	139968	204701	119253	122330	170627	115324	169957
