# Supplementary material for: Root exudation of contrasting drought-stressed pearl millet genotypes conveys varying biological nitrification inhibition (BNI) activity
Source: Biol Fertil Soils. 2021 Jul 9;58(3):291–306. doi: 10.1007/s00374-021-01578-w (PMC8938368; doi:10.1007/s00374-021-01578-w)
Supplement: Supplementary file 4 — Supplementary file4 (XLSX 20 KB) [file 374_2021_1578_MOESM4_ESM.xlsx]

## Sheet: PC1
Supporting information table 3: PCA loadings of 843-22B and ICTP8203 under control and stress condition
Abbreviations: PM-S-C: Pearl millet sensitive control; PM-S-St: Pearl millet sensitive stress
	Average Metabolites
Metabolite	PM-S-C	PM-S-St	PM-T-C	PM-T-St	PC 1
Galactonic acid	19910.8	6.06829e+06	1.44014e+06	7.16863e+06	0.34378
Mevalonic acid	15594	4.7482e+06	2.67613e+06	4.18853e+06	0.332641
Putrescine	1010.22	358056	40339.4	14208.6	0.298344
Unknown 3	0	256652	613009	2.45565e+06	0.271682
Carbohydrate unknown 1	0	257925	45035.9	235850	0.270252
Succinic acid	198719	6.94575e+06	1.70209e+07	1.51568e+07	0.231559
3,4-Dihydroxybenzoic acid	2569.51	322743	109690	147880	0.230805
Erythrirol	22413.6	2.36272e+06	23457.9	1.95935e+06	0.228298
Malic acid	2686.99	3.02987e+06	9463.12	44787.2	0.22492
Unknown sugar	0	171794	131929	306705	0.213703
Fumaric acid	0	113308	53822.3	238437	0.179148
Arabinoheptulosonic acid	19685.1	83307	267592	1.42661e+06	0.175284
Benzoic acid	4868.41	102537	134511	154587	0.172394
Malonic acid	147137	2.52422e+06	457382	2.12851e+06	0.16827
Lactic acid	21259	721838	40184.1	2.90891e+06	0.164888
Oxalic acid dihydrate	7622.58	59193.7	34322.1	80203.5	0.153942
Neuraminic acid, N-acetyl-	4982.96	35019.2	39187	64275.2	0.14157
Phenolic acid unknown 4	0	131407	46698.4	128198	0.124957
Glutaric acid	31659.2	744788	441209	246786	0.118961
Sucrose	5783.85	21402.3	18505.2	78494	0.106273
Citric acid	0	119456	36696.4	26258.2	0.103402
Phosphoric acid	23859.8	136911	93445	164134	0.100286
Butane-1,2-diol	595006	1.57603e+06	1.00003e+06	3.05528e+07	0.0983965
Flavin unknown 1	46376	128164	303830	410825	0.0612138
Glycolic acid	154480	403560	417614	332228	0.0534013
Aspartic acid	44811	142836	77314.5	67065.1	0.0533822
Riboflavin	76613.1	155253	123633	144430	0.048901
Isoleucine	26501.9	37545.4	48366.5	66856.4	0.0372639
Hydrogen sulfide	57363.3	101001	550809	109643	0.0220344
Unknown 2	27699.1	200084	62533	22471.4	0.0187644
Alkanes C48	79804.6	103427	133261	157887	0.017907
Phenolic acid unknown 3	129536	132951	166910	218928	0.015336
Unknown alkane c50	119469	130069	140777	172605	0.0126349
Palmitic acid	1.71308e+06	1.85727e+06	1.6849e+06	2.147e+06	0.0119104
Alkanes C46	58890.4	65372.4	74914.4	93430.7	0.0117258
Threonine	106589	107655	142721	144560	0.00888666
Carbodiimide	820124	2.10192e+06	572104	719519	0.00847463
Alkanes C44	27805	24176.8	30852.6	33436	0.00450411
Phenolic compound unknown 1	1.37355e+06	1.68439e+06	823410	1.27047e+06	0.00174417
Octadecanoic acid	2.67579e+06	2.47594e+06	1.71209e+06	2.02931e+06	-0.0015225
Ethanolamine	550301	729945	356980	453650	-0.0017077
Unknown 4	249270	228373	314129	267624	-0.00265683
Phenolic acid unknown 2	362521	325840	290263	320336	-0.00725824
Diethylenglycol derivetive 1	5.18823e+06	3.78407e+06	4.9031e+06	5.22104e+06	-0.010567
Phenolic acid unknown 1	474778	432446	427376	329289	-0.011851
Hydroxylamine	325281	122398	770181	984515	-0.0139148
Carboxylic acid	80025.7	45733.9	81052.1	119886	-0.0163193
Unknown 1	192913	138475	161616	229823	-0.0187179
3-Carboxypropyl Trimethylammonium chloride	401183	191908	651340	798425	-0.0201618

## Sheet: PC2
Supporting information table 3: PCA loadings of 843-22B and ICTP8203 under control and stress condition
Abbreviations: PM-S-C: Pearl millet sensitive control; PM-S-St: Pearl millet sensitive stress
	Average Metabolites
Metabolite	PM-S-C	PM-S-St	PM-T-C	PM-T-St	PC 1
Unknown 3	0	256652	613009	2.45565e+06	0.609645
Arabinoheptulosonic acid	19685.1	83307	267592	1.42661e+06	0.293845
Hydroxylamine	325281	122398	770181	984515	0.255953
Flavin unknown 1	46376	128164	303830	410825	0.202272
3-Carboxypropyl Trimethylammonium chloride	401183	191908	651340	798425	0.131386
Hydrogen sulfide	57363.3	101001	550809	109643	0.120384
3,4-Dihydroxybenzoic acid	2569.51	322743	109690	147880	0.0937493
Carboxylic acid	80025.7	45733.9	81052.1	119886	0.073154
Unknown 1	192913	138475	161616	229823	0.0673266
Phenolic acid unknown 4	0	131407	46698.4	128198	0.0640424
Sucrose	5783.85	21402.3	18505.2	78494	0.0541212
Alkanes C48	79804.6	103427	133261	157887	0.0459293
Mevalonic acid	15594	4.7482e+06	2.67613e+06	4.18853e+06	0.0429499
Butane-1,2-diol	595006	1.57603e+06	1.00003e+06	3.05528e+07	0.0411546
Phenolic acid unknown 3	129536	132951	166910	218928	0.0365534
Alkanes C46	58890.4	65372.4	74914.4	93430.7	0.0315338
Benzoic acid	4868.41	102537	134511	154587	0.0289452
Glutaric acid	31659.2	744788	441209	246786	0.026607
Diethylenglycol derivetive 1	5.18823e+06	3.78407e+06	4.9031e+06	5.22104e+06	0.0235721
Neuraminic acid, N-acetyl-	4982.96	35019.2	39187	64275.2	0.0234406
Carbohydrate unknown 1	0	257925	45035.9	235850	0.0225323
Unknown 4	249270	228373	314129	267624	0.0223475
Phosphoric acid	23859.8	136911	93445	164134	0.0159911
Alkanes C44	27805	24176.8	30852.6	33436	0.0157568
Threonine	106589	107655	142721	144560	0.0156538
Unknown alkane c50	119469	130069	140777	172605	0.0154202
Isoleucine	26501.9	37545.4	48366.5	66856.4	0.00697907
Riboflavin	76613.1	155253	123633	144430	0.00606002
Palmitic acid	1.71308e+06	1.85727e+06	1.6849e+06	2.147e+06	-0.00542976
Citric acid	0	119456	36696.4	26258.2	-0.0123695
Aspartic acid	44811	142836	77314.5	67065.1	-0.0124921
Phenolic acid unknown 1	474778	432446	427376	329289	-0.0134281
Fumaric acid	0	113308	53822.3	238437	-0.0159806
Phenolic acid unknown 2	362521	325840	290263	320336	-0.0161461
Glycolic acid	154480	403560	417614	332228	-0.0249928
Phenolic compound unknown 1	1.37355e+06	1.68439e+06	823410	1.27047e+06	-0.0314491
Unknown sugar	0	171794	131929	306705	-0.0461415
Putrescine	1010.22	358056	40339.4	14208.6	-0.0463953
Octadecanoic acid	2.67579e+06	2.47594e+06	1.71209e+06	2.02931e+06	-0.0486857
Oxalic acid dihydrate	7622.58	59193.7	34322.1	80203.5	-0.0588459
Galactonic acid	19910.8	6.06829e+06	1.44014e+06	7.16863e+06	-0.0684338
Succinic acid	198719	6.94575e+06	1.70209e+07	1.51568e+07	-0.0841514
Unknown 2	27699.1	200084	62533	22471.4	-0.0908137
Carbodiimide	820124	2.10192e+06	572104	719519	-0.0925158
Ethanolamine	550301	729945	356980	453650	-0.0983456
Malonic acid	147137	2.52422e+06	457382	2.12851e+06	-0.103548
Lactic acid	21259	721838	40184.1	2.90891e+06	-0.299574
Erythrirol	22413.6	2.36272e+06	23457.9	1.95935e+06	-0.310141
Malic acid	2686.99	3.02987e+06	9463.12	44787.2	-0.343125
