# Supplementary material for: Root exudation of contrasting drought-stressed pearl millet genotypes conveys varying biological nitrification inhibition (BNI) activity
Source: Biol Fertil Soils. 2021 Jul 9;58(3):291–306. doi: 10.1007/s00374-021-01578-w (PMC8938368; doi:10.1007/s00374-021-01578-w)
Supplement: Supplementary file 5 — Supplementary file5 (XLSX 194 KB) [file 374_2021_1578_MOESM5_ESM.xlsx]

## Sheet: Positive untargeted processed
Supporting information table 4: m/z features identified from the root exudates of pearl millet genotypes (843-22B and ICTP8203) using postive mode in LC-MS analysis
Abbreviations: PM-S-C: Pearl millet snsitive control; PM-S-St: Pearl millet sensitive stress; PM-T-C: Pearl millet tolerant control; PM-T-St: Pearl millet tolerant stress
Annotation	PM-S-St	PM-S-St	PM-S-St	PM-S-St	PM-S-C	PM-S-C	PM-S-C	PM-S-C	PM-T-C	PM-T-C	PM-T-C	PM-T-C	PM-T-St	PM-T-St	PM-T-St	PM-T-St
m/z:245.0806 RT:26.25 min	696434	3.94945e+06	6.99901e+06	2.14032e+07	8097.23	809.196	21860.9	43428.5	1.33893e+07	2.30208e+06	37423.4	596523	420030	5.06515e+07	1.104e+07	2.87697e+06
m/z:249.1483 RT:26.05 min	141431	45524.7	809.196	16322.3	32358.1	59286.8	18262.8	29601.5	48312.3	9697.8	41320.2	32210.8	189474	45295.6	12976.4	24928.1
m/z:151.0353 RT:2.05 min	809.196	1.11173e+06	698266	1.97921e+06	2.81961e+06	1.6347e+06	2.62412e+06	1.52864e+06	1.80139e+06	1.51901e+06	610014	386941	1.56349e+06	815772	1.66104e+06	809.196
m/z:125.9862 RT:2.05 min	245825	1.92885e+06	809.196	809.196	4.93772e+06	2.87319e+06	3.2634e+06	1.66523e+06	540985	269013	193606	203924	1.93404e+06	533164	577580	809.196
m/z:533.3625 RT:61.74 min	75612	60474.9	50323.9	809.196	809.196	809.196	809.196	67160.6	37291.3	84271.4	82266.9	67400.6	38573.8	68493	50893.5	53914.8
m/z:217.086 RT:26.23 min	12985.9	71951.6	130533	470592	809.196	809.196	809.196	809.196	288849	809.196	809.196	809.196	6033.14	1.15438e+06	229841	74325.4
m/z:110.0085 RT:2.04 min	902570	918842	809.196	1.61192e+06	1.66214e+06	1.31062e+06	2.04736e+06	1.19077e+06	1.38486e+06	1.16507e+06	426440	809.196	1.17622e+06	609659	1.17738e+06	809.196
m/z:176.062 RT:15.56 min	46653.3	12568.6	7464.28	809.196	809.196	9519.72	7414.24	809.196	55866.9	43921.9	11095.3	10167.5	5762.67	46798.8	39692.2	809.196
m/z:176.0619 RT:28.74 min	17794.9	17315.7	809.196	21074	9151.61	18264.6	809.196	7608.27	23450.9	5557.68	4310.38	17712.9	10273.5	19797.4	809.196	809.196
m/z:123.0403 RT:2.04 min	778384	669467	809.196	738014	1.31566e+06	555777	776929	523056	560709	524927	809.196	809.196	809.196	216514	532707	809.196
m/z:176.062 RT:20.34 min	67338.7	56402.2	65770.4	97735.3	28470.2	809.196	809.196	809.196	28493.2	809.196	809.196	17801.8	809.196	46365	72361	48364.1
m/z:606.4053 RT:57.49 min	94208.8	368360	495445	236681	809.196	487886	602665	500415	120419	809.196	574700	809.196	809.196	809.196	809.196	809.196
m/z:246.0837 RT:26.24 min	123629	465640	853191	2.88412e+06	809.196	809.196	809.196	809.196	1.81343e+06	809.196	809.196	809.196	809.196	6.41305e+06	1.42166e+06	403515
m/z:176.0619 RT:18.31 min	809.196	48034.2	10722.1	809.196	22439.7	16295.8	809.196	809.196	23044.7	809.196	809.196	21377.1	16770	33832.5	219806	274808
m/z:247.1326 RT:29.77 min	86667.5	63919	16015.7	27878.5	12098.6	809.196	6600.24	809.196	809.196	17833.2	809.196	4661.96	14191	809.196	809.196	4097.23
m/z:126.9673 RT:64.07 min	20237	10608.3	13722.2	9001.35	809.196	19307.4	14971.6	809.196	809.196	17719.1	17959.2	809.196	809.196	809.196	809.196	6298.57
m/z:203.1428 RT:26.62 min	29651.1	24932.1	7077.92	14937.1	809.196	809.196	4298.07	809.196	9542.2	809.196	809.196	6087.94	809.196	809.196	809.196	4254.3
m/z:169.0647 RT:19.66 min	809.196	809.196	14270.8	33564.4	809.196	809.196	809.196	809.196	809.196	809.196	8647.26	809.196	2351.21	11769.5	18361.7	25466.6
m/z:600.4953 RT:60.18 min	809.196	809.196	809.196	809.196	58761.7	44652.9	25973.7	33914.9	809.196	809.196	809.196	809.196	809.196	37369	809.196	27167.5
m/z:171.0652 RT:12.16 min	809.196	809.196	809.196	39713.6	809.196	809.196	809.196	809.196	809.196	809.196	809.196	809.196	59392.3	13065.4	2078.99	40551.3
m/z:177.9576 RT:2.09 min	809.196	295643	809.196	809.196	590620	558148	292635	754491	809.196	809.196	809.196	809.196	809.196	809.196	809.196	809.196
m/z:193.0858 RT:21.39 min	809.196	8534.48	809.196	809.196	809.196	809.196	809.196	809.196	809.196	809.196	809.196	809.196	7510.56	5027.16	62011.7	56913
m/z:219.1377 RT:29.82 min	27905.5	31758.5	5306.29	10602.6	4098.3	809.196	809.196	809.196	809.196	809.196	809.196	809.196	809.196	809.196	809.196	809.196
m/z:176.0619 RT:27.74 min	809.196	50212.1	8471.84	43521	6954.64	13114.2	809.196	3809.21	41651.3	10824.9	809.196	13417.9	809.196	809.196	17891.3	809.196
m/z:176.062 RT:19.48 min	809.196	809.196	23990.4	53705.7	16544.8	809.196	809.196	11135.2	69409.5	809.196	12881.4	38151.5	809.196	14849.2	86170.1	90953.2
m/z:176.062 RT:22.57 min	57443	809.196	14871.7	73214.5	48663.1	809.196	23277.7	18849.3	809.196	14789.9	809.196	41485.7	809.196	809.196	144357	37375.3
m/z:176.0619 RT:25.76 min	809.196	18589.9	809.196	45741.7	15059.9	809.196	11123.2	9316.38	29726.1	809.196	809.196	18916.6	809.196	13731.9	11325.1	22831.3
m/z:176.0619 RT:26.96 min	22185.4	56219.4	809.196	40161.4	11564.7	809.196	809.196	10807.7	26476.1	13148.6	809.196	27534.3	809.196	26057.7	20207.3	809.196
m/z:176.0619 RT:14.67 min	11087.2	18978.4	3692.64	809.196	809.196	14494.3	809.196	809.196	19178.1	13343.3	809.196	8743.54	809.196	15225	809.196	11794.2
m/z:192.1382 RT:28.77 min	22391.4	11536.8	809.196	809.196	20183.6	22659	20655.5	809.196	9741.14	809.196	10591.3	2414.16	809.196	10205.2	809.196	809.196
m/z:517.3498 RT:57.03 min	180916	114325	64732.2	809.196	80719.1	809.196	809.196	809.196	103518	809.196	101897	809.196	809.196	81508	101603	66075.7
m/z:651.4268 RT:56.92 min	22409.8	9244.04	809.196	8850.33	11060.6	809.196	809.196	809.196	809.196	25685.7	27316.1	809.196	809.196	19614.9	18310.3	8914.64
m/z:700.5561 RT:61.45 min	809.196	67637.6	59005.9	68156.4	809.196	131914	809.196	809.196	166830	138314	809.196	79675.1	127371	70502.7	809.196	809.196
m/z:722.51 RT:55.85 min	809.196	809.196	809.196	24220.4	32162.1	41335.7	18747.6	809.196	809.196	11012.9	18204.3	22426.8	19088.8	15894.6	809.196	809.196
m/z:139.0543 RT:26.21 min	809.196	24361.4	39296.6	146375	809.196	809.196	809.196	809.196	89938.4	16507.9	809.196	809.196	809.196	383386	67684	24305.7
m/z:168.0569 RT:26.17 min	6809.48	6566.49	809.196	24574.5	809.196	809.196	809.196	809.196	22675.2	2674.91	809.196	2710.74	809.196	54714.4	25943.5	809.196
m/z:176.0619 RT:20.88 min	809.196	40007.5	12657.9	34354.8	30088.8	809.196	809.196	809.196	117055	809.196	20187.3	33549.2	809.196	809.196	809.196	193690
m/z:194.1176 RT:3.35 min	88183.9	809.196	25765.6	809.196	138054	96858.7	809.196	24409.8	23784.1	35813.4	51424	809.196	809.196	809.196	809.196	809.196
m/z:195.1379 RT:19.98 min	809.196	11041.6	55365.3	160841	809.196	809.196	809.196	809.196	33594.2	40557.6	809.196	6655.39	809.196	809.196	33999.1	15158.1
m/z:223.1328 RT:19.98 min	809.196	9107.9	36035.8	187854	809.196	809.196	809.196	809.196	41979.5	51210.4	809.196	809.196	3768.49	809.196	32862	5242.02
m/z:139.0542 RT:18.01 min	809.196	48103.7	98411.6	110813	809.196	809.196	809.196	809.196	24775.7	809.196	809.196	809.196	5059.95	809.196	27120	47395
m/z:157.0495 RT:8.93 min	809.196	62780.8	545101	1.91979e+06	809.196	809.196	809.196	809.196	809.196	875384	809.196	809.196	809.196	249652	137410	1.38455e+06
m/z:157.0648 RT:19.44 min	809.196	7997.08	36813.7	67834.1	809.196	809.196	809.196	809.196	20976	809.196	809.196	809.196	809.196	58024.6	39205.3	29174.6
m/z:176.0619 RT:11.08 min	3181.78	4099.41	3198.56	809.196	809.196	809.196	809.196	809.196	13423.1	2673.44	809.196	3897.42	809.196	809.196	809.196	19569.8
m/z:317.1744 RT:29.46 min	25500.1	63014.2	809.196	26650	809.196	809.196	809.196	809.196	809.196	9500.23	11370.4	17154	18300.5	809.196	809.196	809.196
m/z:489.1538 RT:25.49 min	3.41945e+06	809.196	44331	548476	809.196	809.196	809.196	809.196	481002	809.196	809.196	809.196	809.196	2.65892e+06	855011	756076
m/z:157.0648 RT:26.25 min	809.196	7296.02	31817.1	96036.5	809.196	809.196	809.196	809.196	809.196	809.196	809.196	809.196	809.196	234581	53844.5	20096.7
m/z:169.0648 RT:26.24 min	809.196	8334.9	15127.7	37238.9	809.196	809.196	809.196	809.196	809.196	809.196	809.196	809.196	809.196	63891.5	19369.7	4692.77
m/z:869.5591 RT:53.58 min	809.196	809.196	809.196	809.196	809.196	809.196	809.196	809.196	9351.3	14254	809.196	52408.2	20192.3	17804.6	26605.3	809.196
m/z:176.062 RT:16.3 min	809.196	26770.2	19804.1	809.196	11106.9	8550.39	10393.2	809.196	26757.8	809.196	5290.44	809.196	13668.2	809.196	38713.3	809.196
m/z:195.1227 RT:6.59 min	30796.1	809.196	809.196	48776.4	69898.7	59551.2	809.196	23022.6	809.196	809.196	26271.3	19181	21322.7	17187.7	809.196	809.196
m/z:985.6439 RT:59.37 min	8689.74	809.196	9606.42	809.196	11890.3	10901.3	10923.7	809.196	809.196	809.196	16117.4	10875.2	9963.4	809.196	809.196	20474.3
m/z:176.062 RT:13.84 min	4682.04	7747.82	809.196	809.196	9915.98	809.196	809.196	809.196	13938.9	11363.4	6176.72	809.196	809.196	9808.01	809.196	12260.3
m/z:176.062 RT:17.21 min	809.196	809.196	9763.6	809.196	20467.2	11612.8	809.196	809.196	49433.5	16841.9	809.196	809.196	15978.7	809.196	42289.9	53548.2
m/z:176.062 RT:17.75 min	18742.2	809.196	10534.9	15153.9	809.196	20251.3	809.196	12199.8	102219	809.196	809.196	19304.6	809.196	809.196	29715.8	809.196
m/z:176.062 RT:21.73 min	809.196	809.196	18463.1	65723.3	19047.8	809.196	10531.4	809.196	93785.3	809.196	809.196	809.196	8041.36	809.196	135631	32209.7
m/z:176.0619 RT:23.96 min	809.196	28226	809.196	24617.6	5627.49	809.196	809.196	809.196	41484.7	809.196	809.196	22485.6	809.196	35186.2	23710.6	98220.7
m/z:176.0619 RT:25.08 min	809.196	809.196	809.196	41533.7	12979.5	809.196	809.196	13236.9	19761.3	20858.6	809.196	19361.1	809.196	17692	809.196	43192.7
m/z:221.1171 RT:18.4 min	43436.1	27343.8	809.196	809.196	809.196	3499.84	809.196	809.196	14181.9	809.196	16316.4	52472.3	29062.5	13633.6	809.196	809.196
m/z:249.1483 RT:28.84 min	21012.1	50798.3	809.196	11318.7	11879.4	11017.9	809.196	809.196	809.196	809.196	15191.4	809.196	67184.9	12518.4	809.196	809.196
m/z:669.5147 RT:58.92 min	809.196	809.196	809.196	26757.5	48045.1	13911.6	809.196	20426.6	809.196	809.196	24925.8	33806.1	24501.4	36829.6	809.196	809.196
m/z:100.0755 RT:4.24 min	809.196	38319.3	10226.2	30009.4	30969.7	809.196	24871	809.196	809.196	31026.6	809.196	809.196	809.196	26993.5	809.196	809.196
m/z:114.066 RT:5.01 min	809.196	809.196	809.196	30009	28783.2	43821.9	809.196	30013.4	809.196	809.196	62361.4	809.196	809.196	809.196	8637.66	18624.8
m/z:140.0817 RT:29.6 min	41340.2	809.196	14161.5	13255.2	809.196	67773.7	809.196	809.196	809.196	25787.6	809.196	809.196	39955.9	13957.1	809.196	809.196
m/z:146.0812 RT:3.15 min	809.196	809.196	22703	75402.2	809.196	809.196	9929.76	809.196	809.196	30652.3	809.196	809.196	11326.2	809.196	22162.4	30890.2
m/z:147.0441 RT:26.18 min	809.196	809.196	16871.5	61510.4	809.196	809.196	809.196	809.196	39024	7174.36	809.196	809.196	809.196	153829	35271.7	18939.5
m/z:176.062 RT:23.32 min	809.196	809.196	15758.5	135334	32633.7	809.196	809.196	809.196	809.196	16395.3	809.196	809.196	18111.1	809.196	58288.2	136212
m/z:189.0909 RT:18.39 min	809.196	809.196	20938	75159.6	809.196	809.196	809.196	809.196	123836	10804.6	809.196	809.196	809.196	17830	178562	97956.4
m/z:214.0895 RT:31.12 min	11922.2	809.196	8189.74	809.196	9438.45	809.196	809.196	809.196	809.196	7056.5	809.196	809.196	10662.8	8076.62	5105.23	809.196
m/z:233.0807 RT:18.49 min	809.196	809.196	9424.67	37256.9	809.196	809.196	809.196	809.196	256899	15952.8	809.196	809.196	809.196	15189.2	281487	107341
m/z:239.089 RT:17.67 min	809.196	809.196	809.196	809.196	12976.9	11163.7	5362.22	809.196	809.196	5865.79	5148.28	809.196	16829.8	4759.83	809.196	809.196
m/z:249.1483 RT:26.42 min	52814	236662	809.196	809.196	27049.3	3614.79	4509.99	809.196	809.196	809.196	20636.5	809.196	809.196	809.196	11964.3	809.196
m/z:263.0914 RT:18.08 min	809.196	3587.18	5772.51	809.196	809.196	809.196	809.196	809.196	282592	126625	3987.83	809.196	809.196	866760	809.196	147786
m/z:547.3605 RT:59.57 min	809.196	809.196	809.196	809.196	254990	809.196	809.196	143316	297535	809.196	292265	809.196	213059	416599	809.196	274649
m/z:570.4569 RT:53.43 min	809.196	575608	809.196	383174	809.196	809.196	1.71996e+06	809.196	441176	809.196	217823	377746	809.196	809.196	2.85489e+06	809.196
m/z:605.4017 RT:58.14 min	809.196	809.196	800795	541115	809.196	809.196	809.196	809.196	809.196	809.196	1.14133e+06	1.26376e+06	566149	809.196	628031	499775
m/z:115.05 RT:3.77 min	27416.5	28160	809.196	9002.99	809.196	809.196	809.196	809.196	809.196	34689.4	24392.1	809.196	809.196	809.196	36989.3	809.196
m/z:146.06 RT:11.05 min	809.196	31325.4	48338.4	212106	809.196	809.196	809.196	809.196	809.196	13716.7	809.196	809.196	809.196	809.196	23883.2	64296.8
m/z:176.0618 RT:29.31 min	19953.2	18450.9	809.196	38001.4	809.196	809.196	809.196	9602.08	809.196	6014.19	809.196	809.196	10496.1	809.196	809.196	809.196
m/z:176.0619 RT:31.28 min	809.196	809.196	809.196	11656	6003.79	809.196	6238.93	9350.88	11615.2	4083.59	809.196	809.196	809.196	809.196	809.196	809.196
m/z:179.0702 RT:14.1 min	809.196	809.196	66399.2	154162	809.196	809.196	809.196	809.196	27066.2	809.196	809.196	809.196	809.196	8675.2	402265	464243
m/z:212.8518 RT:2.22 min	809.196	809.196	809.196	238596	809.196	809.196	809.196	809.196	809.196	809.196	1.84462e+06	843351	809.196	1.98854e+06	1.72409e+06	1.62206e+06
m/z:219.1015 RT:18.87 min	809.196	809.196	17806.1	49100.4	809.196	809.196	809.196	809.196	75812.9	809.196	809.196	809.196	809.196	11327.6	231805	131500
m/z:223.0963 RT:33.12 min	41134.8	22166.2	809.196	25250	809.196	809.196	27077.6	809.196	809.196	29941.2	809.196	809.196	27418.8	809.196	809.196	809.196
m/z:237.1849 RT:27.96 min	18212.8	809.196	809.196	5110.85	5125.09	809.196	809.196	809.196	809.196	809.196	809.196	809.196	7323.77	8650.43	809.196	3048
m/z:249.0757 RT:18.14 min	809.196	9361.54	809.196	10605.1	809.196	809.196	809.196	809.196	34859.4	809.196	809.196	809.196	809.196	44334.6	17479.3	88699.1
m/z:518.3531 RT:58.68 min	809.196	809.196	809.196	177412	809.196	809.196	809.196	809.196	809.196	890752	658763	382060	316933	809.196	809.196	332503
m/z:591.3863 RT:59.11 min	242858	263906	199861	809.196	809.196	809.196	224377	114414	809.196	809.196	809.196	809.196	809.196	126913	809.196	809.196
m/z:621.416 RT:60.24 min	65993.7	809.196	32570.5	809.196	809.196	809.196	809.196	30384	809.196	809.196	809.196	809.196	809.196	84800	35091.8	39280.7
m/z:702.5353 RT:52.91 min	809.196	809.196	809.196	56071.5	809.196	809.196	80530.9	809.196	143008	809.196	86314	122361	203171	809.196	809.196	809.196
m/z:113.9634 RT:31.25 min	4.62666e+06	101509	809.196	28338.2	809.196	809.196	809.196	809.196	2.26641e+06	2.48266e+06	809.196	809.196	809.196	809.196	809.196	809.196
m/z:128.0705 RT:2.69 min	809.196	32625.1	490650	2.41842e+06	809.196	809.196	809.196	809.196	809.196	809.196	7737.76	809.196	809.196	809.196	40567.6	809.196
m/z:131.0702 RT:4.05 min	809.196	30582.5	274690	543017	809.196	809.196	809.196	809.196	809.196	15149.4	809.196	809.196	809.196	809.196	26385.3	809.196
m/z:146.0601 RT:9.23 min	809.196	6950.76	17522.7	85919.5	809.196	809.196	809.196	809.196	809.196	809.196	809.196	809.196	809.196	809.196	16885.8	67176.9
m/z:152.062 RT:30.78 min	809.196	809.196	15280.9	18608.1	809.196	809.196	809.196	809.196	809.196	809.196	809.196	809.196	10523.4	21345.7	809.196	13359.5
m/z:162.0549 RT:19.13 min	809.196	20753.3	32981.6	14767.7	809.196	809.196	809.196	809.196	809.196	809.196	809.196	809.196	809.196	809.196	5487.02	8007.81
m/z:176.0618 RT:34.19 min	13132.3	5150.15	809.196	36644.8	809.196	3676	809.196	809.196	809.196	809.196	5582.37	809.196	809.196	809.196	809.196	809.196
m/z:199.0754 RT:26.26 min	809.196	13299.7	809.196	57148	809.196	809.196	809.196	809.196	809.196	809.196	809.196	809.196	809.196	132723	27221.5	8895.48
m/z:207.1379 RT:19.39 min	809.196	809.196	809.196	809.196	809.196	809.196	809.196	809.196	18462.3	71868.9	809.196	809.196	5704.8	4963.57	809.196	62931.1
m/z:209.0807 RT:14.91 min	809.196	809.196	45016.7	210635	809.196	809.196	809.196	809.196	809.196	809.196	809.196	809.196	1901.82	809.196	239658	398761
m/z:223.0599 RT:17.15 min	809.196	32527.6	10982.6	44705	809.196	809.196	809.196	809.196	809.196	809.196	809.196	809.196	809.196	809.196	87325.5	35304.7
m/z:225.0757 RT:17.08 min	809.196	9398.79	809.196	18083.2	809.196	809.196	809.196	809.196	809.196	809.196	809.196	809.196	340152	809.196	28281.6	259466
m/z:225.1485 RT:17.84 min	809.196	809.196	809.196	809.196	809.196	809.196	809.196	809.196	809.196	11648.1	809.196	11696	809.196	2483.96	22752.1	5442.93
m/z:227.0912 RT:14.71 min	809.196	809.196	140098	1.06207e+06	809.196	809.196	809.196	809.196	809.196	809.196	809.196	809.196	809.196	2109.8	763265	1.4122e+06
m/z:231.0651 RT:19.44 min	809.196	809.196	809.196	9749.03	809.196	809.196	809.196	809.196	29420.6	809.196	809.196	809.196	809.196	66523.2	59625.5	79036.1
m/z:247.0964 RT:24.02 min	809.196	809.196	809.196	809.196	809.196	809.196	809.196	809.196	149355	18602.7	809.196	809.196	809.196	16779.4	30982	30563.3
m/z:489.154 RT:26.26 min	809.196	25028.7	809.196	809.196	809.196	809.196	809.196	809.196	106861	809.196	809.196	809.196	809.196	621585	116462	134169
m/z:124.0392 RT:2.7 min	809.196	77362.6	325354	1.14583e+06	809.196	809.196	809.196	809.196	3853.26	809.196	809.196	809.196	809.196	809.196	809.196	809.196
m/z:126.0549 RT:2.61 min	809.196	38896.5	22145.1	76502.3	809.196	809.196	809.196	809.196	809.196	809.196	809.196	809.196	3161.18	809.196	809.196	809.196
m/z:127.0389 RT:8.66 min	809.196	809.196	809.196	809.196	809.196	809.196	809.196	809.196	809.196	57494.4	809.196	809.196	809.196	8490.93	964261	638703
m/z:131.0702 RT:7.44 min	809.196	40107.2	201004	719248	809.196	809.196	809.196	809.196	809.196	809.196	809.196	809.196	809.196	809.196	150978	809.196
m/z:137.0596 RT:27.48 min	809.196	809.196	809.196	809.196	809.196	809.196	809.196	809.196	52140.7	809.196	809.196	809.196	809.196	31830.4	36198.7	43445
m/z:139.0541 RT:25.46 min	42612.6	25094.2	809.196	11669.4	809.196	809.196	809.196	809.196	809.196	809.196	809.196	809.196	809.196	809.196	16876.7	809.196
m/z:140.0706 RT:2.92 min	809.196	4556.15	22270.2	49488.4	809.196	809.196	809.196	809.196	809.196	809.196	809.196	809.196	809.196	809.196	809.196	8319.67
m/z:140.0819 RT:4.65 min	809.196	809.196	38544.1	809.196	809.196	809.196	809.196	809.196	809.196	809.196	809.196	809.196	67664.4	42247.9	809.196	55473.4
m/z:140.0817 RT:31.9 min	11845.7	22756.4	7637.83	809.196	809.196	809.196	809.196	809.196	19532.8	809.196	809.196	809.196	809.196	809.196	809.196	809.196
m/z:144.057 RT:18.49 min	809.196	2411.62	809.196	809.196	809.196	809.196	809.196	809.196	809.196	809.196	809.196	809.196	809.196	8329.48	8266.9	9623.74
m/z:147.044 RT:23.4 min	15872.4	809.196	4712.34	34522	809.196	809.196	809.196	809.196	809.196	809.196	809.196	809.196	809.196	809.196	809.196	14572.8
m/z:150.0465 RT:18.16 min	809.196	809.196	809.196	809.196	809.196	809.196	809.196	6558.15	809.196	809.196	809.196	809.196	27846.3	809.196	72827	79629.8
m/z:154.9418 RT:2.12 min	809.196	273561	809.196	809.196	535791	559275	809.196	503385	809.196	809.196	809.196	809.196	809.196	809.196	809.196	809.196
m/z:154.9901 RT:31.19 min	4.28393e+06	135959	809.196	30278.3	809.196	809.196	809.196	809.196	809.196	2.32319e+06	809.196	809.196	809.196	809.196	809.196	809.196
m/z:162.055 RT:14 min	809.196	809.196	809.196	809.196	809.196	809.196	809.196	809.196	28536.2	809.196	809.196	809.196	809.196	3978.51	11106.6	32322.4
m/z:166.0499 RT:3.71 min	809.196	51703.6	54816.7	260692	809.196	809.196	809.196	809.196	809.196	809.196	809.196	809.196	809.196	809.196	70187.3	809.196
m/z:169.0495 RT:13.65 min	809.196	128320	110104	487336	809.196	809.196	809.196	809.196	809.196	809.196	809.196	809.196	809.196	809.196	809.196	190788
m/z:169.9771 RT:31.19 min	4.15931e+06	205141	809.196	89703.9	809.196	809.196	809.196	809.196	809.196	3.61456e+06	809.196	809.196	809.196	809.196	809.196	809.196
m/z:174.055 RT:3.63 min	809.196	32283	32652.7	83976.5	809.196	809.196	809.196	809.196	809.196	809.196	809.196	809.196	809.196	809.196	809.196	30770.1
m/z:174.9565 RT:42.55 min	809.196	809.196	809.196	809.196	809.196	809.196	809.196	809.196	24868.7	809.196	20673.2	6011.4	809.196	809.196	55459.8	809.196
m/z:181.0859 RT:14.8 min	809.196	809.196	809.196	16335.8	809.196	809.196	809.196	809.196	809.196	809.196	809.196	809.196	110540	809.196	8455.93	29883.1
m/z:187.0754 RT:18.44 min	809.196	809.196	809.196	809.196	809.196	809.196	809.196	809.196	52864.4	809.196	809.196	809.196	809.196	15676.5	60272.2	26062.6
m/z:189.0546 RT:18.31 min	809.196	809.196	809.196	809.196	809.196	809.196	809.196	809.196	10063.5	809.196	809.196	809.196	809.196	14375.3	11282.1	25422.2
m/z:202.0777 RT:22.39 min	809.196	809.196	809.196	809.196	809.196	809.196	809.196	809.196	20489.2	809.196	809.196	809.196	809.196	4765.39	44379.4	24261.2
m/z:203.0702 RT:18.43 min	809.196	809.196	809.196	809.196	809.196	809.196	809.196	809.196	8076.68	809.196	809.196	809.196	809.196	12756	15206.9	12546.8
m/z:207.0651 RT:15.59 min	809.196	809.196	10075.5	809.196	809.196	809.196	809.196	809.196	809.196	809.196	809.196	809.196	359243	809.196	28371.4	34331.7
m/z:217.0859 RT:19.72 min	809.196	49029.8	125708	279038	809.196	809.196	809.196	809.196	809.196	809.196	809.196	809.196	809.196	12288.6	809.196	809.196
m/z:221.0806 RT:19.83 min	809.196	18760.9	24294.4	86953.4	809.196	809.196	809.196	809.196	809.196	809.196	809.196	809.196	809.196	809.196	14059.4	809.196
m/z:223.0601 RT:19.12 min	809.196	809.196	809.196	809.196	809.196	809.196	809.196	809.196	14826.6	809.196	809.196	809.196	809.196	2930.81	15194.9	21321.6
m/z:227.0702 RT:26.21 min	809.196	12997.1	21691.3	75299.7	809.196	809.196	809.196	809.196	809.196	809.196	809.196	809.196	809.196	166431	809.196	809.196
m/z:231.0652 RT:18.33 min	809.196	809.196	809.196	809.196	809.196	809.196	809.196	809.196	25410.4	809.196	809.196	809.196	809.196	26927	41648.1	64458
m/z:245.0805 RT:19.38 min	809.196	142625	3.99023e+06	2.77207e+06	809.196	809.196	809.196	809.196	809.196	809.196	7528.85	809.196	809.196	809.196	809.196	809.196
m/z:249.0757 RT:19.23 min	809.196	809.196	809.196	809.196	809.196	809.196	809.196	809.196	23075.7	809.196	809.196	809.196	809.196	37184.6	44564	41248.4
m/z:289.0706 RT:26.32 min	809.196	5769.45	809.196	809.196	809.196	809.196	809.196	809.196	809.196	809.196	809.196	809.196	809.196	67270	19328.7	99840.9
m/z:311.1278 RT:26.96 min	809.196	809.196	809.196	809.196	809.196	809.196	809.196	809.196	46546.1	809.196	809.196	809.196	809.196	66283.9	48215.4	53413
m/z:385.128 RT:16.68 min	809.196	809.196	809.196	809.196	809.196	809.196	809.196	809.196	32953.4	809.196	809.196	809.196	809.196	16095	47674	12670.4
m/z:438.2383 RT:17.83 min	809.196	809.196	809.196	2.78562e+06	809.196	809.196	809.196	809.196	809.196	809.196	809.196	809.196	809.196	16989.8	1.03658e+06	287139
m/z:122.9244 RT:2.33 min	809.196	809.196	809.196	809.196	809.196	809.196	809.196	809.196	809.196	809.196	809.196	809.196	1.01349e+06	555476	809.196	989028
m/z:130.0496 RT:3.04 min	809.196	83236.5	2.54968e+07	7.53519e+07	809.196	809.196	809.196	809.196	809.196	809.196	809.196	809.196	809.196	809.196	809.196	809.196
m/z:131.0702 RT:4.98 min	809.196	7175.57	159245	531247	809.196	809.196	809.196	809.196	809.196	809.196	809.196	809.196	809.196	809.196	809.196	809.196
m/z:139.0181 RT:2.06 min	809.196	809.196	809.196	809.196	199527	116657	809.196	184090	809.196	809.196	809.196	809.196	809.196	809.196	809.196	809.196
m/z:148.0393 RT:4.12 min	809.196	9408.69	50139.8	80179.7	809.196	809.196	809.196	809.196	809.196	809.196	809.196	809.196	809.196	809.196	809.196	809.196
m/z:149.0597 RT:27.05 min	809.196	809.196	809.196	809.196	809.196	809.196	809.196	809.196	809.196	809.196	809.196	809.196	809.196	6971.18	22622	6124.41
m/z:152.0362 RT:2.08 min	809.196	809.196	809.196	809.196	441906	809.196	321667	194652	809.196	809.196	809.196	809.196	809.196	809.196	809.196	809.196
m/z:155.0339 RT:7.16 min	809.196	83908.9	59491.3	278098	809.196	809.196	809.196	809.196	809.196	809.196	809.196	809.196	809.196	809.196	809.196	809.196
m/z:158.0964 RT:13.96 min	809.196	9015.26	105116	298637	809.196	809.196	809.196	809.196	809.196	809.196	809.196	809.196	809.196	809.196	809.196	809.196
m/z:159.1166 RT:29.82 min	16481.9	22939.7	4746.73	809.196	809.196	809.196	809.196	809.196	809.196	809.196	809.196	809.196	809.196	809.196	809.196	809.196
m/z:164.0787 RT:27.96 min	809.196	809.196	809.196	809.196	809.196	809.196	809.196	809.196	809.196	809.196	809.196	809.196	1618.39	3304.53	8348.1	809.196
m/z:171.0651 RT:6.12 min	809.196	6364.59	8878.51	42848.1	809.196	809.196	809.196	809.196	809.196	809.196	809.196	809.196	809.196	809.196	809.196	809.196
m/z:173.0597 RT:18.31 min	809.196	809.196	809.196	809.196	809.196	809.196	809.196	809.196	809.196	809.196	809.196	809.196	809.196	9949.27	34536.6	112704
m/z:179.0702 RT:20.99 min	809.196	809.196	809.196	809.196	809.196	809.196	809.196	809.196	81592.4	3842.45	809.196	6295.2	809.196	809.196	809.196	809.196
m/z:188.0916 RT:2.75 min	809.196	22268	41228	303443	809.196	809.196	809.196	809.196	809.196	809.196	809.196	809.196	809.196	809.196	809.196	809.196
m/z:189.0698 RT:25.82 min	809.196	809.196	809.196	809.196	809.196	809.196	809.196	809.196	809.196	809.196	809.196	809.196	809.196	53984.4	25215.6	76530
m/z:190.1074 RT:3.72 min	809.196	15459.6	4365.65	60363.2	809.196	809.196	809.196	809.196	809.196	809.196	809.196	809.196	809.196	809.196	809.196	809.196
m/z:191.1068 RT:14.2 min	809.196	809.196	809.196	809.196	809.196	809.196	809.196	809.196	809.196	809.196	809.196	809.196	809.196	7935.87	4968.45	13290.7
m/z:207.1378 RT:18.26 min	809.196	809.196	809.196	809.196	809.196	809.196	809.196	809.196	31387.2	11590.5	809.196	18097.6	809.196	809.196	809.196	809.196
m/z:218.984 RT:2.16 min	809.196	809.196	809.196	809.196	216008	154060	809.196	211448	809.196	809.196	809.196	809.196	809.196	809.196	809.196	809.196
m/z:245.0805 RT:19.9 min	809.196	1.47893e+06	490446	7.6182e+06	809.196	809.196	809.196	809.196	809.196	809.196	809.196	809.196	809.196	809.196	809.196	809.196
m/z:246.0837 RT:19.77 min	809.196	189487	577109	1.09629e+06	809.196	809.196	809.196	809.196	809.196	809.196	809.196	809.196	809.196	809.196	809.196	809.196
m/z:279.1015 RT:27.05 min	809.196	809.196	809.196	809.196	809.196	809.196	809.196	809.196	809.196	809.196	809.196	809.196	809.196	6686.04	5520.81	6646.06
m/z:289.0706 RT:27.16 min	809.196	809.196	809.196	809.196	809.196	809.196	809.196	809.196	809.196	809.196	809.196	809.196	809.196	68901.4	21724.6	76108.2
m/z:333.2055 RT:34.16 min	809.196	7939.11	47890.4	183084	809.196	809.196	809.196	809.196	809.196	809.196	809.196	809.196	809.196	809.196	809.196	809.196
m/z:339.1226 RT:21.14 min	809.196	809.196	809.196	809.196	809.196	809.196	809.196	809.196	809.196	809.196	809.196	809.196	809.196	6720.85	173989	227768
m/z:345.1332 RT:20.27 min	809.196	809.196	809.196	809.196	809.196	809.196	809.196	809.196	809.196	809.196	809.196	809.196	809.196	4113.64	14755.2	26308.6
m/z:447.1469 RT:7.84 min	809.196	162667	312684	543044	809.196	809.196	809.196	809.196	809.196	809.196	809.196	809.196	809.196	809.196	809.196	809.196
m/z:553.1908 RT:19.22 min	809.196	1.56095e+06	812674	4.33793e+06	809.196	809.196	809.196	809.196	809.196	809.196	809.196	809.196	809.196	809.196	809.196	809.196
m/z:120.0235 RT:65.3 min	215843	49185.5	166028	41475.7	139770	175165	132964	74594.4	106344	94960.5	37143.9	91684.9	168901	216726	58700.6	93352.5
m/z:415.282 RT:56.92 min	105898	40903.2	62877.8	18554.7	165891	809.196	106043	35914.8	119153	183095	108169	809.196	83611.8	125164	43664.4	48965.4
m/z:597.4568 RT:53.39 min	27440.2	41947.7	36796.7	42451.8	25943.3	57609.2	28986.5	22044.1	37414	58730.7	36552.2	809.196	35287.4	809.196	38606	44146.4
m/z:586.479 RT:57.43 min	62517.6	61535	809.196	809.196	77288.4	79257.8	53303.6	51314.1	69987.2	809.196	809.196	809.196	89756.9	52741.7	48703.4	36864.9
m/z:123.0402 RT:64.17 min	44091.8	31755.3	36077.9	30362.9	809.196	809.196	809.196	36888.9	26609.5	35343.9	35423.6	35079.8	34445	809.196	809.196	809.196
m/z:140.9956 RT:64.03 min	20153.8	20503.7	18780.2	809.196	15193.3	809.196	809.196	20029.6	809.196	26415.6	21249.7	16984.6	20353.9	9602.89	18879.6	18193.6
m/z:151.0353 RT:64.13 min	39379.4	37639.3	34197.8	35660.7	32216.7	41177.9	809.196	31990.3	37019.2	40340	809.196	27345.9	50758.7	809.196	809.196	36366.8
m/z:605.4019 RT:61.72 min	492266	809.196	703408	182496	809.196	809.196	628908	544437	809.196	822834	619527	490798	1.37607e+06	746247	619229	514027
m/z:927.6014 RT:56.45 min	28846	809.196	26893.7	19252.3	809.196	33363.7	809.196	46826	32484.2	37307.1	35266.5	809.196	51497.5	71543.7	44488.7	63620.5
m/z:198.0008 RT:65.24 min	138044	141053	55838	62053.9	60316.9	809.196	119403	27709.6	133575	54168.4	108977	809.196	809.196	809.196	94495.5	809.196
m/z:482.4049 RT:53.55 min	176455	383281	809.196	165293	125721	246401	809.196	809.196	469182	393672	298415	173178	246226	145554	809.196	809.196
m/z:527.4343 RT:53.3 min	61671.2	37083.5	25084	809.196	809.196	35813	18202.6	809.196	92761.5	39332.4	57992.2	22754.7	96444.8	34129.6	809.196	809.196
m/z:563.3729 RT:58.07 min	52582.8	35245.2	809.196	809.196	809.196	809.196	44694.7	38378.1	51106	809.196	79016.4	43291.7	34849.8	50171.9	74525.2	36933.7
m/z:438.3787 RT:53.84 min	111808	75241	43925	50709.3	86482.1	809.196	809.196	809.196	809.196	41604.2	809.196	809.196	84718.4	108943	53482.6	809.196
m/z:577.3882 RT:60.91 min	809.196	11557.3	56802.2	809.196	16554.3	809.196	99059.6	809.196	809.196	809.196	20892.4	63631.7	48439.1	83619.3	61662.7	69205
m/z:605.402 RT:59.91 min	473502	614741	533330	278671	352692	692330	809.196	809.196	809.196	809.196	643323	496056	561842	809.196	809.196	421522
m/z:249.1846 RT:43.86 min	9393.55	9235.11	7423.42	6400.23	809.196	5687.87	809.196	809.196	809.196	9086.72	809.196	5746.57	10367	809.196	809.196	3658.36
m/z:100.0391 RT:2.41 min	35021	40963.1	27156.5	100258	809.196	809.196	26524.3	809.196	27713.7	809.196	20010.5	809.196	809.196	809.196	41158.4	809.196
m/z:753.4755 RT:48.61 min	35491.6	14225.4	809.196	809.196	809.196	809.196	809.196	809.196	12643.9	12890.9	15611.9	5946.83	809.196	809.196	22812.1	19152
m/z:104.1067 RT:4.29 min	130100	316966	540775	399293	809.196	809.196	809.196	809.196	809.196	226853	809.196	809.196	809.196	214372	809.196	241874
m/z:167.0129 RT:2.06 min	809.196	809.196	809.196	809.196	1.21828e+06	680095	884532	684803	127934	809.196	809.196	809.196	482982	809.196	809.196	809.196
m/z:644.5211 RT:59.52 min	809.196	809.196	809.196	809.196	809.196	48992.3	809.196	809.196	809.196	809.196	809.196	809.196	54968	42279.9	28620.5	30808.6
m/z:255.9442 RT:64.36 min	146129	119808	809.196	104084	136305	145343	809.196	125838	121966	809.196	142458	126916	150550	144257	809.196	118538
m/z:179.9903 RT:65.26 min	809.196	139111	81510.9	809.196	809.196	48278.7	117118	809.196	131380	60256.4	144554	809.196	97800.7	809.196	132676	98552
m/z:591.3867 RT:63.42 min	100799	809.196	184874	809.196	809.196	185726	130606	85699	809.196	809.196	89041.4	162565	158603	809.196	206388	132214
m/z:707.4703 RT:63.11 min	151136	809.196	111563	44818.9	162959	809.196	233110	168494	809.196	218446	809.196	81893.2	809.196	299725	809.196	135557
m/z:171.0344 RT:65.31 min	809.196	130309	99016.5	75052	99829.7	97698.9	809.196	59528.1	809.196	125326	809.196	809.196	809.196	97356.1	809.196	37796.5
m/z:249.2058 RT:29.99 min	5439.35	6981.29	809.196	4871.61	12547	6105.5	809.196	809.196	809.196	4333.21	809.196	809.196	5633.72	3388.71	3677.61	809.196
m/z:607.3998 RT:57.43 min	13473.6	809.196	809.196	809.196	18791.8	809.196	25880.7	809.196	7079.28	809.196	35397.5	34025.9	26762.3	32658.1	809.196	35076.2
m/z:619.4379 RT:52.66 min	22170.4	39639.6	809.196	16762.1	50178.3	35310	809.196	809.196	61576.2	40268.3	26565.3	809.196	33759.8	809.196	809.196	809.196
m/z:730.5669 RT:59.19 min	128472	181857	809.196	259171	133526	809.196	250004	119721	809.196	809.196	809.196	176049	93558.9	109748	809.196	809.196
m/z:637.4108 RT:53.46 min	809.196	7400.13	10551.2	7155.74	809.196	809.196	12401.9	809.196	809.196	23446	28814.8	6519.52	809.196	11046.4	809.196	809.196
m/z:512.415 RT:49.49 min	81124.2	63445.3	809.196	809.196	46579.7	36469.7	809.196	809.196	809.196	193039	49075.5	74721.6	94746.5	38999.4	809.196	809.196
m/z:174.9566 RT:65.14 min	809.196	31465.1	35126.9	14911.8	809.196	17382	809.196	32752.1	809.196	44364.1	809.196	809.196	44095.8	809.196	809.196	22143.5
m/z:186.9809 RT:64.01 min	42372.8	809.196	49975	809.196	28350.8	51163.4	809.196	23445.4	809.196	57065	809.196	809.196	62157.5	809.196	809.196	40902.1
m/z:247.9432 RT:65.47 min	809.196	809.196	56255	809.196	809.196	809.196	10171	466438	809.196	36044.1	5825.67	809.196	9023.3	809.196	43167.7	21732.6
m/z:341.2661 RT:54.48 min	38232.1	28728.8	809.196	8708.59	90639.8	43741.2	809.196	809.196	39442.8	809.196	809.196	809.196	50616	24745.6	809.196	809.196
m/z:349.1126 RT:28.62 min	809.196	809.196	809.196	53743.6	809.196	50691.8	25720.2	75733.6	809.196	29666.2	809.196	16959.2	22528.5	25242.8	809.196	809.196
m/z:399.3079 RT:53.67 min	809.196	16919.1	809.196	809.196	54017.6	39526.9	809.196	809.196	33843.3	35255.2	809.196	12094.6	42216.4	809.196	809.196	28878.3
m/z:399.3079 RT:54.26 min	115939	809.196	33082.8	12877.1	809.196	809.196	30570.9	809.196	809.196	54527.7	36018.8	809.196	81206.8	39304.5	809.196	809.196
m/z:471.3657 RT:63.53 min	106865	809.196	93077.2	809.196	809.196	140290	77106.2	57146.8	194395	809.196	809.196	809.196	809.196	136993	809.196	59077.4
m/z:496.4208 RT:58.37 min	1.7057e+06	809.196	809.196	809.196	181206	357843	1.67932e+06	809.196	809.196	323813	809.196	367694	809.196	809.196	616739	593020
m/z:768.4944 RT:52.04 min	35916.8	22566.1	29156.3	809.196	809.196	37369.8	809.196	809.196	45443.6	809.196	809.196	12115.6	809.196	809.196	30016.5	40726.1
m/z:184.9854 RT:41.74 min	809.196	809.196	809.196	809.196	809.196	37071.4	809.196	105525	22703.2	809.196	67300.2	3696.41	809.196	809.196	117624	8109.61
m/z:277.1796 RT:40.58 min	809.196	3165.25	1843.13	3164.89	809.196	809.196	809.196	809.196	8013.98	809.196	809.196	2932.79	5327.15	809.196	2517.63	809.196
m/z:554.4622 RT:61.69 min	345039	509108	809.196	809.196	809.196	809.196	809.196	162131	473721	809.196	809.196	809.196	296633	459572	809.196	82582.4
m/z:656.5302 RT:62.09 min	809.196	109227	117527	154239	809.196	174357	809.196	809.196	809.196	809.196	115080	809.196	809.196	229774	809.196	94473.4
m/z:665.4424 RT:59.67 min	809.196	809.196	809.196	15655.4	809.196	809.196	809.196	19300.2	809.196	49508	11380.6	20341.6	809.196	24999.6	32609.7	809.196
m/z:143.9968 RT:2.06 min	809.196	809.196	809.196	809.196	380586	202122	242812	809.196	29538.3	809.196	809.196	809.196	266824	49061.1	809.196	809.196
m/z:223.9883 RT:65.45 min	809.196	809.196	25569.8	809.196	809.196	809.196	809.196	27017	809.196	48414.1	809.196	809.196	33275.7	809.196	4655.97	31249.7
m/z:427.3391 RT:63.95 min	8052.95	809.196	809.196	809.196	40226.9	13403.6	809.196	809.196	123192	95065.2	61409.6	809.196	809.196	809.196	809.196	809.196
m/z:435.2353 RT:61.8 min	809.196	15330.4	809.196	809.196	809.196	809.196	809.196	809.196	10632.3	809.196	36858.6	6985.52	809.196	21869.9	26627.9	809.196
m/z:531.3859 RT:55.06 min	108450	74604.6	809.196	58868.7	809.196	77417.5	58186.7	809.196	809.196	809.196	215195	809.196	809.196	809.196	809.196	809.196
m/z:556.4411 RT:50.84 min	316137	809.196	809.196	809.196	809.196	809.196	809.196	86281.4	809.196	161081	809.196	809.196	1.06427e+06	314562	127858	809.196
m/z:679.4388 RT:63.22 min	809.196	162557	32400.4	30006.5	809.196	809.196	50615.2	809.196	809.196	809.196	49404.1	809.196	809.196	809.196	809.196	69522
m/z:870.5626 RT:54.6 min	10499.5	809.196	809.196	809.196	809.196	809.196	809.196	809.196	809.196	17352.5	809.196	21048.9	27767.5	809.196	8817.67	16518.5
m/z:113.9635 RT:42.23 min	809.196	809.196	809.196	809.196	809.196	809.196	809.196	161197	107986	809.196	2.41083e+06	655590	809.196	809.196	809.196	245287
m/z:156.9908 RT:63.97 min	44229.2	809.196	44566.1	809.196	12690.5	42328.9	809.196	30621.3	809.196	809.196	809.196	809.196	809.196	809.196	809.196	809.196
m/z:184.9854 RT:55.62 min	42857.4	21588.2	11419.5	809.196	49422.7	809.196	46354.1	809.196	809.196	809.196	809.196	809.196	809.196	809.196	809.196	809.196
m/z:488.3427 RT:62.7 min	135705	809.196	103066	34783.7	809.196	809.196	134852	809.196	809.196	176400	809.196	809.196	809.196	809.196	809.196	809.196
m/z:567.4464 RT:56.91 min	18926.5	809.196	7301.62	26029.5	11530.9	809.196	809.196	809.196	809.196	809.196	809.196	809.196	27512.4	809.196	809.196	809.196
m/z:642.5146 RT:60.32 min	809.196	809.196	809.196	169199	809.196	809.196	809.196	227706	809.196	809.196	809.196	809.196	290895	809.196	381817	328011
m/z:100.039 RT:11.86 min	19806.5	809.196	9309.42	23677.6	809.196	809.196	809.196	809.196	6549.69	809.196	809.196	809.196	809.196	809.196	809.196	809.196
m/z:129.0698 RT:18.43 min	809.196	809.196	809.196	809.196	809.196	809.196	809.196	809.196	20929.2	809.196	809.196	809.196	809.196	7368.71	34275	17034.8
m/z:159.0061 RT:65.38 min	809.196	809.196	30979.5	809.196	809.196	809.196	809.196	809.196	809.196	809.196	809.196	809.196	70327.5	85660.3	809.196	37054.4
m/z:111.0199 RT:56.32 min	29653.7	809.196	26208.6	68928.3	809.196	809.196	809.196	809.196	809.196	809.196	809.196	809.196	809.196	809.196	809.196	809.196
m/z:598.4887 RT:60.56 min	809.196	809.196	809.196	809.196	2.60412e+06	809.196	550273	300945	809.196	809.196	809.196	809.196	809.196	809.196	809.196	809.196
m/z:598.489 RT:62.21 min	809.196	809.196	809.196	809.196	149845	179458	809.196	137314	809.196	809.196	809.196	809.196	809.196	809.196	809.196	809.196
m/z:504.3375 RT:55.2 min	264283	252034	240423	89767.2	262732	311313	326498	222358	296305	349258	356959	205534	230671	325316	270019	239450
m/z:782.5099 RT:55.45 min	80302.7	65560.6	91968.6	54523.6	27646.7	57743	44604.3	70629.3	63232.4	111943	100490	59472.1	130453	133807	85622.8	92972.4
m/z:421.3524 RT:55.95 min	20944.2	18189	27828.4	18272.8	19921.5	33142.7	34329.9	24583	32519.3	809.196	24552.1	17616.8	23164.6	37794.4	23004.1	20575
m/z:519.3474 RT:58.8 min	65622.2	29597.5	28801.5	15210.4	25873.7	110653	73260.7	36200.7	74333	53695.3	809.196	41215.9	59330.4	110625	30856.9	31227.2
m/z:487.36 RT:53.34 min	143424	160879	113678	39486.3	809.196	97995.5	809.196	809.196	165913	117695	119935	35494.4	142335	76668	71862.8	48192.5
m/z:408.3681 RT:53.28 min	32873.8	62232	80340.1	112286	24282.7	48291.2	809.196	79960.8	809.196	41554.6	56653	98930.1	40750.9	56039.9	67793.2	73697.8
m/z:460.3115 RT:55.96 min	67327.5	50352	57034.3	809.196	49922.7	82816.5	64765.2	44907.9	65833.9	81281.7	92239.8	809.196	65655.7	83657.2	75779.3	34264.6
m/z:505.332 RT:55.27 min	69697.9	21041.9	32572.9	809.196	809.196	38102	53333.5	26476.7	23100.1	48611.7	52841.1	28708.4	43069.6	43846.7	27007.9	38114.1
m/z:811.5168 RT:51.63 min	59488.8	63883.8	58065.8	50843.3	22214	99417.3	46328.6	809.196	48348.9	22781.1	67601.6	809.196	74489.2	110001	94980.5	72640.4
m/z:298.3467 RT:50.39 min	75192.2	65649	70172.3	809.196	67189.7	809.196	809.196	53354.9	110073	104194	67184.3	11331.5	77260	86890.8	40859.1	47043.4
m/z:759.3594 RT:30.82 min	809.196	96066.6	81949.9	99394.5	152854	9974.56	21457.7	60790.3	103582	74150.4	133108	114823	66116.7	62141.4	809.196	809.196
m/z:615.4863 RT:52.68 min	50597.1	70558.5	29865.3	35123.7	809.196	75035.8	809.196	809.196	70527.3	61744.3	34244.7	60827.1	58522.9	56214.1	31716.6	809.196
m/z:898.5939 RT:60.21 min	40687.6	809.196	30330.8	809.196	16734.5	62465.2	36587.7	40072	23944.7	62395.3	53732	32581.9	40809.3	809.196	809.196	37351.7
m/z:534.3475 RT:51.03 min	70767.7	60269.8	87594.3	24122.1	809.196	69820.6	809.196	809.196	72986.8	109798	809.196	809.196	64906.5	97061.8	75950.9	43362.1
m/z:145.0352 RT:64.9 min	809.196	809.196	555377	809.196	631651	470370	332486	379750	809.196	809.196	809.196	809.196	525677	477191	443550	489084
m/z:143.0395 RT:65.28 min	8.5582e+06	8.7611e+06	7.65518e+06	809.196	2.78022e+06	9.05664e+06	8.55176e+06	6.43267e+06	7.21781e+06	7.73018e+06	8.14731e+06	809.196	8.88024e+06	8.44425e+06	7.09547e+06	809.196
m/z:649.4283 RT:63.49 min	93600.4	88826.8	109858	809.196	809.196	94843.6	286287	69411	197439	809.196	259311	249792	300200	271058	98395.7	142523
m/z:737.4804 RT:55.05 min	164771	128740	121708	809.196	136041	136606	109808	809.196	127491	203227	205606	174287	227644	809.196	176833	193378
m/z:759.3609 RT:32.42 min	59572.6	21083.1	809.196	21554	33441.8	23272.5	39468.7	809.196	69866.4	30858.9	809.196	11367.3	79077	53690.4	76296.6	73559.4
m/z:429.3183 RT:50.28 min	809.196	73300	59831.4	809.196	123266	116465	55452.5	809.196	809.196	108408	77471.5	21790.6	86474.2	118270	45395.7	38749.5
m/z:701.3178 RT:28.83 min	66902.4	809.196	41572.6	809.196	809.196	50999.7	22224.2	22175.1	43847.6	88641.9	51195.4	84668.1	51215	28669.2	809.196	70307.1
m/z:738.4837 RT:55.89 min	171359	142577	125825	809.196	74667.4	183124	122304	103962	156159	809.196	240318	809.196	208294	809.196	152528	174958
m/z:761.5809 RT:54.48 min	809.196	115179	55977.7	809.196	99692.4	107851	47140.5	67705	112075	85514.9	61418.1	809.196	94694.9	809.196	65277.6	64726.2
m/z:796.5255 RT:57.85 min	809.196	69625.9	88504.4	809.196	809.196	118069	83936.5	85809	94649.3	138498	111259	84896.5	147579	143817	98440.7	809.196
m/z:810.5414 RT:61.18 min	306018	809.196	809.196	123591	137266	303305	264211	809.196	809.196	360632	307557	206175	273852	336892	271619	242041
m/z:826.5362 RT:55.02 min	43458.4	37872.4	809.196	20689	809.196	47316.2	809.196	19258.7	27923.4	51498.3	41648.8	39035.6	55408.7	809.196	37847.1	37537.5
m/z:709.4485 RT:49.03 min	65393.2	71231.3	53286.7	74484.4	809.196	58859.4	809.196	809.196	809.196	58247.4	68405.5	42045.7	809.196	84822.7	60313.4	53624.6
m/z:660.2737 RT:28.65 min	88355.3	35830.3	68459.2	30616.2	88010.7	84026.3	809.196	55246.7	102838	809.196	42735.3	69676.8	809.196	809.196	809.196	809.196
m/z:143.959 RT:64.07 min	16323.4	5173.98	20171.2	15195	809.196	809.196	15908.5	17715.6	809.196	19565.4	17589.3	10047.6	23085.6	809.196	809.196	15743.1
m/z:503.3341 RT:53.39 min	332431	232940	172539	809.196	135080	809.196	76837.7	809.196	56315.5	809.196	809.196	809.196	64253.2	102265	209903	108939
m/z:776.5729 RT:48.21 min	809.196	35746	809.196	17432.7	809.196	42246.1	809.196	809.196	27443.4	33851.8	22439.7	809.196	46454.8	37581.5	30228.5	24777.9
m/z:634.4572 RT:56.86 min	19780.2	29673.4	20544.5	31713.5	69156.1	809.196	25614.8	809.196	809.196	31991.5	809.196	29708.7	809.196	809.196	26985.4	809.196
m/z:679.4382 RT:52.42 min	809.196	809.196	83420.7	102608	809.196	809.196	809.196	77747.2	50415.1	809.196	94839.7	809.196	78713.7	85919.7	69783.3	96020.1
m/z:678.4838 RT:56.35 min	50915.7	809.196	809.196	809.196	38430.6	34220.6	34676.6	22336.7	82890.2	809.196	809.196	25972.1	809.196	809.196	809.196	809.196
m/z:501.3759 RT:58.33 min	272906	809.196	640130	195989	144251	196548	139385	809.196	809.196	809.196	307557	163268	212926	809.196	122336	511270
m/z:700.5564 RT:63.56 min	298437	296757	97526.9	809.196	495809	156945	809.196	173991	809.196	291554	59151.3	167489	809.196	108400	809.196	96802.1
m/z:116.1068 RT:4.32 min	809.196	19701.2	6820.85	4452.35	17697.4	809.196	28372.3	12471.7	809.196	12402.8	8918.37	11064.6	809.196	14848.4	809.196	809.196
m/z:635.4124 RT:52.69 min	809.196	103364	809.196	809.196	44349.8	105464	809.196	552969	82518.4	156716	136488	809.196	125945	809.196	145481	152546
m/z:677.4804 RT:55.61 min	809.196	50695.7	56727.8	41840.7	104425	63061	71769	809.196	60139.8	53273.5	809.196	30307.5	809.196	809.196	809.196	46418.8
m/z:708.4733 RT:58.98 min	809.196	304652	809.196	809.196	322345	517510	809.196	290924	394454	809.196	542777	296969	466756	606671	809.196	378454
m/z:105.9535 RT:62.15 min	809.196	94775	88156.2	809.196	809.196	265157	226071	13353.2	2.05619e+06	488678	809.196	17100.5	809.196	118223	81889.5	809.196
m/z:190.9794 RT:64.68 min	809.196	809.196	26228	16196.1	17109.3	33883.6	809.196	20641.9	17035.5	30651.2	26613.3	809.196	3944.91	27623.3	809.196	809.196
m/z:194.966 RT:65.3 min	30102.9	809.196	103094	809.196	104525	121985	58729	809.196	93156.6	140151	809.196	89599.3	809.196	122607	89448.1	809.196
m/z:207.9852 RT:65.16 min	134935	135608	152699	809.196	74737	809.196	127168	88367.1	809.196	809.196	144737	122012	809.196	132338	809.196	124582
m/z:219.1741 RT:46.01 min	22868.7	809.196	16596.4	11965.6	809.196	21535.7	13967.5	9220.25	809.196	809.196	16555	12004.2	809.196	20776.7	809.196	11177.3
m/z:591.3864 RT:61.84 min	240572	577287	809.196	82432.5	809.196	258001	809.196	215170	809.196	809.196	375518	195429	227024	233635	240383	809.196
m/z:664.4469 RT:59.57 min	644039	809.196	591392	261183	501230	902363	809.196	809.196	562320	967010	832629	809.196	724212	1.00577e+06	809.196	809.196
m/z:791.5911 RT:51.61 min	809.196	53855.3	39309.6	809.196	809.196	65061.4	43622.5	34252.1	102184	809.196	49642.4	809.196	71569.4	809.196	59814.2	34294.7
m/z:913.5853 RT:54.26 min	10832.1	17975.2	809.196	27997.8	809.196	21272.3	11115.2	809.196	809.196	25602.2	809.196	38134	24718.6	42407.9	17734.2	809.196
m/z:102.0336 RT:64.36 min	69886.2	809.196	64577.1	63043.7	55983.4	81567.7	67266.2	809.196	809.196	72955.8	809.196	809.196	70023.5	83193.9	809.196	809.196
m/z:571.4605 RT:52.86 min	55282.1	28658.9	68656.3	809.196	36807.1	58142.8	32472.2	809.196	59384.1	53159.6	809.196	809.196	138108	809.196	809.196	809.196
m/z:572.4633 RT:53.95 min	49617.2	809.196	52046.8	44916.6	809.196	54149.1	809.196	809.196	809.196	58169.6	48937.9	61483.4	71155.9	67949.6	809.196	809.196
m/z:635.4318 RT:63.46 min	22171.4	20611.3	18950.4	809.196	809.196	21174	24942	21866.7	28911.6	38775.6	809.196	809.196	809.196	809.196	22338.2	809.196
m/z:853.5857 RT:54.58 min	13340.8	16108.4	809.196	11628.2	19602	21278.7	809.196	809.196	809.196	809.196	15045.2	809.196	16527.3	19043.2	10189.7	809.196
m/z:162.0762 RT:4.46 min	14927.4	10834.9	809.196	161086	15161.1	15617.6	809.196	6549.67	809.196	9273.31	809.196	809.196	809.196	809.196	809.196	6319.87
m/z:510.4362 RT:53.57 min	18981.4	22323	35595.1	809.196	809.196	809.196	809.196	42606.7	809.196	809.196	809.196	23535.7	809.196	26719.8	60083.5	49339.5
m/z:701.3197 RT:31.3 min	3275.01	27059.3	809.196	34666.8	52599.4	809.196	12305.5	23184.5	809.196	809.196	809.196	809.196	10720.5	809.196	809.196	16012.5
m/z:524.4517 RT:58.71 min	809.196	809.196	52004.5	108329	809.196	809.196	53953	41925.6	809.196	809.196	45502.6	114515	809.196	34944.9	59967.2	67731.8
m/z:533.3443 RT:49.92 min	48623.5	39936.5	809.196	809.196	809.196	53508.7	809.196	168222	509542	809.196	91948.1	809.196	93637.2	91159.9	53003	809.196
m/z:591.3862 RT:54.65 min	809.196	370187	754791	380990	809.196	809.196	555504	505805	304467	809.196	366845	809.196	809.196	809.196	374903	1.34208e+06
m/z:184.9855 RT:65.15 min	809.196	13766.6	809.196	809.196	33101	23230.5	809.196	156840	809.196	134238	15731.1	809.196	123620	809.196	14954.5	809.196
m/z:215.9832 RT:64.06 min	13772.1	8391.34	809.196	809.196	809.196	11620.7	8896.26	7007.99	809.196	9579.26	809.196	809.196	809.196	9326.81	809.196	9008.47
m/z:415.3025 RT:47.75 min	45145.1	36111.4	25045.4	809.196	53627.6	67972.8	809.196	809.196	63301.3	809.196	809.196	809.196	75590.2	32419	809.196	809.196
m/z:576.4156 RT:53.93 min	809.196	809.196	33069.9	809.196	36193.1	809.196	26511.1	809.196	21918.7	809.196	20482.7	29477.5	809.196	24680.4	16698.7	809.196
m/z:663.4437 RT:63.46 min	809.196	108505	100866	809.196	809.196	809.196	58251.6	767610	809.196	809.196	207502	809.196	366163	809.196	379532	71473.8
m/z:721.4858 RT:61.56 min	238350	809.196	809.196	1.10855e+06	809.196	283202	809.196	146661	22040.6	314666	230055	809.196	114251	809.196	809.196	809.196
m/z:743.5511 RT:55.45 min	809.196	18210	809.196	17513.8	809.196	14269.6	16963.9	12104.2	809.196	809.196	10407.4	15508.6	19882.8	809.196	809.196	809.196
m/z:765.5118 RT:61 min	1.18664e+06	809.196	809.196	49707.6	809.196	73350.2	809.196	52393.1	809.196	1.40646e+06	809.196	809.196	809.196	81987.3	97278.8	148474
m/z:130.0862 RT:4.46 min	809.196	78940.1	809.196	73057.9	809.196	52893.4	809.196	809.196	809.196	56543.9	809.196	809.196	38291.3	51361.6	49106.9	809.196
m/z:138.9801 RT:65.14 min	809.196	809.196	7622.32	809.196	53296.7	6059.82	809.196	6256.32	8350.86	4650.87	809.196	809.196	10987.8	809.196	809.196	809.196
m/z:179.9903 RT:66.19 min	809.196	24891.7	79919.1	809.196	809.196	809.196	809.196	809.196	809.196	23425.3	809.196	20226	101134	47857.2	809.196	32116.6
m/z:184.9855 RT:51.83 min	37244	28681.1	809.196	809.196	236022	30863.8	63705.4	809.196	809.196	24303.5	809.196	42224	809.196	809.196	809.196	809.196
m/z:475.3213 RT:59.58 min	13198.8	11052.7	809.196	809.196	809.196	809.196	809.196	809.196	17821.4	42062.7	809.196	6255.65	19881	42836.1	809.196	809.196
m/z:489.3666 RT:55.16 min	809.196	16418.1	809.196	809.196	15117.6	11118	9247.98	809.196	809.196	14084.7	809.196	809.196	13816.4	7238.26	809.196	809.196
m/z:517.3497 RT:62.77 min	199255	238274	809.196	362070	809.196	507282	809.196	551364	809.196	809.196	809.196	809.196	809.196	809.196	137780	471295
m/z:546.4054 RT:58.05 min	47287.1	47425.7	809.196	809.196	76934	29628.9	809.196	26807.4	62065.5	809.196	809.196	809.196	809.196	809.196	809.196	23882.5
m/z:633.4336 RT:62.81 min	301153	214608	186901	809.196	809.196	809.196	291089	164075	809.196	809.196	809.196	291992	809.196	809.196	285093	809.196
m/z:744.5827 RT:63.65 min	809.196	809.196	809.196	809.196	130108	90118.7	809.196	809.196	809.196	809.196	81077.2	70550.4	42040.3	93921.8	67830.6	809.196
m/z:765.5118 RT:63.42 min	216150	809.196	162677	809.196	809.196	809.196	96554.6	809.196	66942.8	809.196	809.196	809.196	111790	243412	84365.9	809.196
m/z:125.1072 RT:4.46 min	809.196	49730.6	809.196	809.196	809.196	809.196	29160.6	25150.2	809.196	809.196	809.196	809.196	21847.7	29933.7	809.196	37193.4
m/z:144.1383 RT:4.3 min	809.196	70688.2	43225.1	31177.9	64709.3	47463.9	809.196	809.196	809.196	41175.9	809.196	809.196	809.196	809.196	809.196	809.196
m/z:184.9853 RT:43.65 min	809.196	16494.5	809.196	7768.9	809.196	809.196	809.196	809.196	51596.3	809.196	15727.5	55830.6	809.196	809.196	809.196	172243
m/z:326.3782 RT:50.6 min	809.196	809.196	809.196	809.196	38837.1	61477.2	809.196	809.196	809.196	809.196	35144.7	809.196	64884.9	47011.9	809.196	29748.3
m/z:474.327 RT:59.44 min	809.196	809.196	809.196	47972.4	809.196	270001	809.196	809.196	809.196	809.196	809.196	86357.2	145893	246704	809.196	54450.2
m/z:474.3476 RT:51.61 min	809.196	39969.5	809.196	14804.9	809.196	41651.6	809.196	809.196	42780.1	44647.7	18683.6	809.196	809.196	809.196	809.196	809.196
m/z:540.4466 RT:56.63 min	809.196	250682	106314	809.196	809.196	809.196	809.196	809.196	809.196	218633	809.196	809.196	228674	181375	809.196	121657
m/z:718.5573 RT:55.89 min	45067.5	41124.5	45439.9	809.196	809.196	45023.7	809.196	30685.2	809.196	809.196	809.196	27499.8	809.196	809.196	809.196	809.196
m/z:911.6062 RT:62.63 min	809.196	34271.9	30928.8	26651.6	809.196	809.196	809.196	809.196	809.196	55838.2	809.196	809.196	49945.2	809.196	809.196	53510.6
m/z:126.9553 RT:66.39 min	809.196	809.196	809.196	18344.5	809.196	809.196	809.196	809.196	809.196	21738.1	809.196	809.196	16579.9	809.196	4503.28	10801.1
m/z:790.5875 RT:52.27 min	809.196	54862.1	809.196	809.196	809.196	73687.3	809.196	809.196	58203.7	75397.9	98188.9	809.196	809.196	809.196	809.196	809.196
m/z:774.593 RT:58.58 min	809.196	809.196	809.196	72215.1	809.196	809.196	809.196	809.196	105583	144537	809.196	102149	809.196	809.196	809.196	809.196

## Sheet: Negative untargeted processed
Supporting information table 4: m/z features identified from the root exudates of pearl millet genotypes (843-22B and ICTP8203) using negative mode in LC-MS analysis
Abbreviations: PM-S-C: Pearl millet snsitive control; PM-S-St: Pearl millet sensitive stress; PM-T-C: Pearl millet tolerant control; PM-T-St: Pearl millet tolerant stress
Annotation	PM-S-St	PM-S-St	PM-S-St	PM-S-St	PM-S-C	PM-S-C	PM-S-C	PM-S-C	PM-T-C	PM-T-C	PM-T-C	PM-T-C	PM-T-St	PM-T-St	PM-T-St	PM-T-St
m/z:263.1294 RT:30.19 min	1.14501e+07	6.71885e+06	3.75744e+06	4.11555e+06	2.05796e+06	150291	2.14284e+06	45242.8	891777	1.64082e+06	69914.2	975578	1.31732e+06	80264.3	96845.5	1.04634e+06
m/z:271.1709 RT:29.93 min	177032	17035.5	269789	317892	115045	51325.7	312172	52937.8	108002	91479.6	183388	312571	139828	40220	108421	240074
m/z:277.1086 RT:18.61 min	928557	1.00121e+06	1.21182e+06	1.59402e+06	483435	26665.1	804969	70784.9	301757	181214	191950	486906	406169	30206.5	248058	690618
m/z:315.1608 RT:29.93 min	271509	168211	279493	340751	155769	88250.3	481544	57111.3	141350	122828	271018	392972	188974	52090	139288	270482
m/z:194.9282 RT:2.26 min	139324	210069	331805	277539	119778	83425.1	235916	104867	90484.4	137812	335447	267110	220270	325581	372392	552.915
m/z:247.1343 RT:26.74 min	377048	687027	202313	178172	139463	82658.5	215608	89026.5	158609	552.915	522777	337242	457742	321186	334108	333422
m/z:253.1449 RT:25.91 min	73135.2	53490.6	90597.9	79213.6	42946.3	15293.9	106049	10337.8	28853.7	10722.3	552.915	193089	29374.4	4400.4	41857.9	37493.8
m/z:263.1295 RT:30.9 min	2.0225e+06	1.26538e+06	640877	1.03099e+06	282402	37015	508544	38388.1	127395	156869	23082.4	199316	152514	28242.5	552.915	132897
m/z:269.1398 RT:27.77 min	15685.6	31850.3	37172.2	36429.6	16449.1	9813.62	52581.3	12499.3	16165.3	8139.14	26487.6	46037.3	2899.63	552.915	37374.3	9590.14
m/z:361.1662 RT:29.88 min	84287.5	6308.84	99711.4	108816	42146.4	25146.3	118125	23860.2	42754.7	38086.1	70542.4	113653	58886.6	552.915	38228.3	86343
m/z:175.96 RT:64.5 min	27422.7	130191	134321	160633	25807.4	552.915	124056	123316	43102.8	72276.7	126485	116605	58921.8	111836	176295	148088
m/z:233.1554 RT:43.9 min	219957	293229	295836	211725	552.915	249862	293463	336916	243821	343665	342206	360570	309489	325766	281230	277642
m/z:442.8171 RT:64.43 min	16536.3	34298.5	36910.3	552.915	18734.6	52088.2	26235.1	20843.4	29730.1	16267.6	20959.6	23009.6	28935.1	39323.9	24364	26558.6
m/z:251.166 RT:37.45 min	33855.6	188497	89706.1	337305	12827.7	552.915	552.915	9848.07	20274.7	10730.8	43658.9	27205	68986.2	53727.4	43179.9	22899.6
m/z:349.2025 RT:29.05 min	992637	164108	18793.7	37001.3	552.915	19979.1	552.915	552.915	228263	17783.6	310835	303737	300057	516101	76470.6	132640
m/z:427.1772 RT:37.5 min	850639	552.915	552.915	552.915	1.62055e+06	974064	2.84874e+06	2.2477e+06	329607	254410	2.1692e+06	1.47011e+06	783884	114623	883342	1.06583e+06
m/z:247.1344 RT:29.32 min	67039.3	39257.5	64943	23621.7	552.915	40059	104741	47772.8	21265.6	552.915	132979	125150	119656	52007.7	46801.4	65151.8
m/z:269.1762 RT:26.59 min	1.47757e+06	552.915	181298	208420	117272	89569.4	221039	82468.8	159729	552.915	358263	312522	952782	1.07548e+06	220671	439315
m/z:242.1766 RT:27.6 min	105668	22373.3	36305.7	552.915	57572.6	70678.3	103632	63872.9	77703.4	38226.3	120446	168665	552.915	244683	194496	292204
m/z:170.0578 RT:65.92 min	42910.9	91727.2	60614.3	36726.2	100294	58328.3	166299	308863	167625	552.915	51528.3	75876.2	68077.4	48958.2	95117.7	552.915
m/z:243.0668 RT:25.99 min	5.096e+06	2.51625e+06	552.915	552.915	9848.09	12245.6	149678	84013.5	693585	34998.5	424040	206203	552.915	5.59343e+06	4.33283e+06	4.20913e+06
m/z:271.0652 RT:17.51 min	184349	38428.4	552.915	552.915	65662.9	94747.4	213075	125541	155197	141846	746067	1.03033e+06	88868.8	38949.8	552.915	55456.4
m/z:271.0651 RT:18.63 min	762240	552.915	39414.6	552.915	445690	287332	110862	50688.8	314376	57781.6	1.28933e+06	1.00154e+06	291232	62844	28835.5	552.915
m/z:285.0807 RT:20.22 min	321430	105640	552.915	552.915	118268	113575	237339	134605	860552	397258	2.44864e+06	3.14814e+06	218412	195783	552.915	87044.3
m/z:285.0807 RT:21.23 min	479591	57286.5	552.915	552.915	80156.6	58091.7	52217.2	32955.7	726517	48751.4	1.34451e+06	1.98663e+06	385512	214416	552.915	97673.3
m/z:317.1763 RT:25.24 min	23380.5	24508.8	40673.5	54147.2	10976.7	4946.49	14236	8486.84	552.915	8540.67	67908.3	62447.4	552.915	9907.68	552.915	43361.6
m/z:106.0424 RT:65.6 min	26219.3	21051.4	20751.1	34923.1	69156.8	552.915	552.915	32083.3	47541.5	48086.4	38133.8	552.915	78863.7	47391.4	37992.7	18304.5
m/z:153.0425 RT:66.09 min	31469.9	552.915	33072.7	25915.1	41967.6	42062.4	50414.7	36354.1	6796.93	26915.7	16871.3	23697.2	35426.1	552.915	19758.7	552.915
m/z:349.1099 RT:36.94 min	6269.17	10169.5	24676	25380.8	7132.25	5322.5	17062.7	552.915	552.915	552.915	37791.3	21757.6	11856.6	12658.3	19703.7	51767.6
m/z:150.068 RT:65.92 min	124571	762343	736412	669524	875898	721158	797696	719726	552.915	688747	807609	552.915	764344	806023	682690	552.915
m/z:287.0565 RT:27.61 min	79137.3	31868.6	32063.8	91689.4	552.915	552.915	552.915	11547.5	20571.4	552.915	19023.4	21836.6	43707.3	635243	328031	1.37774e+06
m/z:329.14 RT:25.03 min	4766.19	36955.4	45777.8	57808.2	21302.5	15779.7	59020.8	552.915	491023	9036.58	36387	63988	8168.39	552.915	552.915	552.915
m/z:457.1512 RT:30.68 min	64087.9	552.915	552.915	552.915	257718	161480	372990	208632	30281.6	19538.8	230712	129956	82985.1	552.915	79381.8	83932.6
m/z:165.0201 RT:13.79 min	24080.8	29037.2	176480	552.915	28940.5	21483.6	62034.1	33674	13924.9	9936.14	7369.15	8092.3	552.915	552.915	157500	552.915
m/z:554.8023 RT:64.49 min	33977.7	50331.8	20257.2	30846	552.915	51188.6	31332.8	30778.8	16389	35152.6	33495.6	22049.5	18024.7	552.915	552.915	552.915
m/z:239.1293 RT:20.67 min	25125.7	114236	1.59714e+07	3.45822e+07	552.915	552.915	552.915	552.915	2.60632e+06	1.52905e+06	552.915	101869	19415.5	31927.5	6.31763e+06	1.23248e+06
m/z:244.07 RT:26.71 min	705258	434718	4.0933e+06	1.1603e+07	552.915	552.915	552.915	552.915	2.21146e+06	124725	552.915	120550	25191.3	4.22886e+06	6.72331e+06	1.90085e+06
m/z:567.0791 RT:17.15 min	86689.8	98341.9	35030.5	552.915	48768.2	31134.5	168665	32867.3	23191.5	4741.17	24842.2	24591.7	552.915	552.915	552.915	552.915
m/z:299.0963 RT:22.6 min	340668	73588.9	552.915	552.915	111374	11366.7	33805.6	20664.2	1.19731e+06	353649	1.73668e+06	3.61281e+06	252957	176628	552.915	552.915
m/z:257.0497 RT:14.74 min	23527	552.915	552.915	552.915	42116.5	72443.9	163722	143117	110571	58240.9	110111	426224	552.915	18442.9	552.915	552.915
m/z:349.2026 RT:29.72 min	113711	552.915	552.915	552.915	552.915	552.915	552.915	552.915	377718	20281.7	1.59064e+06	272069	207711	69518.1	73307.7	50469.9
m/z:269.1763 RT:28.72 min	1.4415e+06	552.915	128469	148747	95843.6	56459.5	838573	552.915	127640	552.915	262869	292019	852812	1.57949e+06	29093.2	488663
m/z:345.1348 RT:21.94 min	33955.9	552.915	42139.4	53170.1	27528.5	16085.5	60770.4	5540.49	23393.5	9267.87	552.915	40639.2	2666.8	552.915	242086	925886
m/z:249.0675 RT:28.59 min	42180.8	60592.6	49362.4	552.915	53736.7	41676.1	64851.2	38392.2	47685.7	56952.8	80740.8	552.915	46277.1	60708.8	87820.7	552.915
m/z:112.987 RT:63.93 min	26988.3	8857.22	552.915	20831.3	22772.4	552.915	552.915	8984.77	24082.4	16856.7	32865.8	11785.2	7396.91	552.915	12817.3	34614.5
m/z:261.1138 RT:28.65 min	475935	118095	211250	91772.2	41838.3	552.915	31013.9	552.915	14598.3	4622.67	552.915	70749.1	23824.2	552.915	3779.58	30128.7
m/z:265.1452 RT:33.07 min	705285	422672	131394	76399.7	117910	5591.68	204849	552.915	59379.9	15842.4	552.915	65536.4	40748.1	552.915	552.915	72887.5
m/z:331.1168 RT:30.27 min	258544	152309	89985	79884.8	56294.3	4196.16	61519.5	552.915	27474.5	53904.6	552.915	28322.1	35891	552.915	552.915	28461.2
m/z:401.2342 RT:35.46 min	81323.6	20005.4	17406.9	552.915	552.915	552.915	91542.8	26674.5	19577.8	13307.8	159182	236603	37789.7	552.915	31417.1	31358.2
m/z:309.1716 RT:35.61 min	30071.6	36774.7	11957.7	18380.9	17516	11154.9	18422.5	552.915	13910.6	552.915	552.915	20211.5	552.915	31633.7	16826.3	33750.6
m/z:149.0364 RT:66.25 min	552.915	501827	32009.6	552.915	427911	552.915	459189	397848	355861	552.915	23176.2	347609	355966	511613	345086	270078
m/z:306.9101 RT:64.2 min	552.915	26781.5	552.915	10373.3	16548.7	31006.7	30143.4	35472.1	24891.1	552.915	51600.7	29439.5	28470.1	35169.9	27124.7	552.915
m/z:253.1814 RT:28.48 min	166789	552.915	77365.9	119395	65290.7	10853.9	260598	43964.3	552.915	552.915	63487.5	552.915	162806	167344	552.915	147778
m/z:417.1194 RT:22.7 min	7579.98	25035.1	34811.4	92827.5	552.915	552.915	2879.45	552.915	51215.8	9436.46	552.915	16003.5	552.915	4967.03	348990	1.14152e+06
m/z:428.1805 RT:37.38 min	151183	552.915	552.915	552.915	236109	204294	600207	324224	47173.6	552.915	328526	208897	153103	552.915	145748	142171
m/z:364.8705 RT:64.49 min	18060.1	19321.9	15340.5	3267.58	17816.8	18337.6	9145.27	552.915	20040.4	24780.2	7407.1	552.915	552.915	552.915	10178.5	552.915
m/z:221.0824 RT:29.85 min	552.915	64414.1	10488.8	8063.29	552.915	552.915	552.915	552.915	5486.41	552.915	69865.6	17904.9	9164.37	117546	184145	66695.8
m/z:232.8843 RT:2.26 min	552.915	552.915	552.915	552.915	21496.2	22754.6	52911.8	26909	552.915	84255.5	205768	196225	112834	155527	67893.6	552.915
m/z:140.0108 RT:66.65 min	552.915	16406.1	4188.64	13161.3	40541.4	23488.8	552.915	552.915	24480	12427.4	552.915	552.915	12328	23985	2828.82	6696.83
m/z:219.1396 RT:30.2 min	596416	354171	243185	353679	103521	552.915	126302	552.915	43862.5	84948.9	552.915	81199.5	61398.4	552.915	552.915	84273.1
m/z:223.098 RT:25.38 min	548730	277252	120957	121139	53899.3	552.915	103821	552.915	552.915	15389.3	552.915	38421.9	20545.3	552.915	7958.88	55332.3
m/z:264.1327 RT:30.17 min	1.82187e+06	1.08201e+06	531127	661256	356241	552.915	343035	552.915	120277	239622	552.915	143464	156185	552.915	552.915	145359
m/z:277.1452 RT:32.05 min	92422.4	31999.3	10911.2	14794.9	20106.6	2499.99	47454.3	552.915	552.915	552.915	11310.8	25718.6	552.915	8352.09	552.915	17479.4
m/z:285.1113 RT:30.2 min	120767	86435.5	54480.4	57267.4	45646.5	552.915	29739.2	552.915	28588.1	32234.3	552.915	20014.6	33209.2	552.915	552.915	18290
m/z:373.1297 RT:19.37 min	552.915	552.915	315802	422384	552.915	552.915	1.79028e+06	1.46105e+06	1.36554e+06	65839.5	104609	24624.2	552.915	16957.6	5.53546e+06	2.34586e+06
m/z:457.1512 RT:29.99 min	116486	552.915	29546	552.915	371095	322334	729379	363159	54048.9	552.915	471106	230977	552.915	552.915	162378	179004
m/z:207.1396 RT:33.91 min	62737.9	552.915	98539.2	70222.4	552.915	552.915	104210	88244.7	552.915	552.915	97600.3	102034	51280.2	90823.4	104468	84428.2
m/z:123.057 RT:65.83 min	498467	624668	618937	571838	739102	552.915	651286	590792	552.915	586615	552.915	576938	489660	684871	552.915	552.915
m/z:151.0268 RT:66.22 min	552.915	27818.9	10363.2	9662.63	35898.2	552.915	552.915	12390.5	6004.71	25504.6	552.915	552.915	4823.77	25765.3	16854	12903.9
m/z:155.0469 RT:65.64 min	89072.5	46647.7	138614	168098	552.915	552.915	15460.8	261335	183814	59902.5	152191	552.915	552.915	552.915	140347	34820.8
m/z:171.0418 RT:66.23 min	36078.7	17692.7	552.915	80171.6	6096.93	8678.56	552.915	552.915	30135	50354.2	35868.6	17734	135342	552.915	39725.2	552.915
m/z:333.136 RT:37.05 min	808738	945060	1.1471e+06	628670	705149	963600	552.915	1.03721e+06	758050	1.01342e+06	552.915	552.915	701516	552.915	552.915	866701
m/z:134.0478 RT:2.97 min	552.915	552.915	2.70062e+06	1.57821e+06	552.915	552.915	11072.6	552.915	71766.4	3855.85	460876	552.915	272053	59957.9	534852	4.29244e+06
m/z:162.0779 RT:2.89 min	171806	552.915	552.915	552.915	3305.24	552.915	1.70001e+06	112426	552.915	552.915	21118.2	8336.68	673819	18535.9	11489.8	64167.9
m/z:257.0495 RT:16.58 min	251876	552.915	552.915	552.915	253819	103973	495618	294545	552.915	552.915	294853	161212	60064.8	552.915	31199.8	25749
m/z:307.1192 RT:20.48 min	36787.7	552.915	122240	191761	79547.3	39259.8	289280	25769	552.915	552.915	124940	552.915	54831.7	552.915	76288.2	552.915
m/z:431.2447 RT:31.88 min	6276.56	552.915	552.915	552.915	9758.38	38812.5	68305.8	27896.8	10528.6	552.915	29660.2	40932.6	22821.3	552.915	552.915	17022
m/z:495.1648 RT:37.39 min	36792.3	552.915	552.915	552.915	52001.9	80840.3	215905	138237	552.915	552.915	93579.8	77191.7	39674.4	552.915	40267	53487.4
m/z:340.8604 RT:64.03 min	552.915	552.915	8232.95	7846.93	552.915	552.915	552.915	8461.39	7302.31	552.915	11214.2	16472.5	8014.13	6517.98	16435.2	10882.9
m/z:184.0371 RT:66.43 min	25955.5	26389	83737	552.915	20287.8	37512.4	22797.6	22343.5	552.915	32748	552.915	55692.5	552.915	552.915	552.915	19541.7
m/z:318.8758 RT:63.98 min	552.915	86084.2	61838.2	552.915	7511.63	552.915	552.915	552.915	59613.3	84049.7	552.915	75003.1	59718.2	70422.7	75038.2	59671.4
m/z:127.0407 RT:2.8 min	19624.9	22186.5	518799	957059	552.915	552.915	552.915	552.915	10933.5	552.915	29678.3	4225.96	552.915	43263.6	154517	552.915
m/z:223.0979 RT:22.94 min	80832.3	86972.7	115135	162695	27759.9	552.915	35704.9	552.915	6756.05	12041.9	552.915	53266.6	552.915	552.915	552.915	552.915
m/z:236.0966 RT:21.96 min	95465.8	552.915	122160	137624	123823	490096	231287	55719.4	552.915	552.915	40345.4	552.915	21294.9	552.915	552.915	552.915
m/z:249.1503 RT:35.17 min	25936.9	10561.5	552.915	552.915	552.915	552.915	552.915	552.915	22528.7	552.915	18616.9	16060.3	30874.1	7103.95	9007.92	21555.2
m/z:333.2077 RT:30.72 min	33198.2	552.915	552.915	552.915	552.915	552.915	552.915	4671.59	35860.6	552.915	173196	84601.5	24937.3	6507.91	11787.8	4028.89
m/z:343.1555 RT:24.54 min	191133	34104.6	30142.5	10397.8	39645.3	9410.3	41637.2	552.915	552.915	552.915	552.915	16448	13977.3	552.915	552.915	552.915
m/z:433.1147 RT:18.04 min	9950.38	7007.4	36757.5	36246.5	552.915	552.915	552.915	552.915	49680.9	552.915	552.915	10675.1	552.915	308042	60267.1	72626
m/z:103.0406 RT:4.7 min	371399	350415	552.915	231012	552.915	90379.2	552.915	552.915	362802	552.915	552.915	552.915	405586	412883	5.55548e+06	7.5266e+06
m/z:132.021 RT:65.96 min	621399	44482.3	655030	579089	29680.6	565062	552.915	78555.5	552.915	552.915	552.915	552.915	552.915	733673	576588	552.915
m/z:265.1452 RT:32.68 min	322190	163660	82490.6	62443.1	48538.8	2652.01	69410.4	552.915	19450.4	552.915	552.915	552.915	552.915	552.915	552.915	552.915
m/z:295.138 RT:32.55 min	552.915	552.915	552.915	552.915	42750.8	552.915	127315	59010.6	47774.6	24264	97443.3	236839	552.915	552.915	552.915	73728.4
m/z:401.1246 RT:19.78 min	552.915	552.915	552.915	6432.88	552.915	552.915	552.915	552.915	63026.4	6407.77	9826.66	6754.29	552.915	123209	121932	287457
m/z:407.1715 RT:21.42 min	26822	165596	43321.3	67909.4	64767.2	552.915	552.915	552.915	552.915	552.915	552.915	552.915	2663.86	552.915	151863	323420
m/z:487.1406 RT:27.51 min	45902.1	35898.7	9345.7	42811.1	552.915	552.915	552.915	552.915	71583.7	552.915	552.915	552.915	552.915	774943	986768	327542
m/z:312.1728 RT:39.23 min	552.915	552.915	552.915	552.915	552.915	552.915	552.915	124486	82866.6	226770	168537	139357	552.915	150343	217252	292276
m/z:162.9406 RT:2.52 min	52975.5	791272	4.37149e+06	3.7287e+06	126259	93172.3	260010	552.915	552.915	552.915	552.915	552.915	552.915	552.915	552.915	552.915
m/z:269.1763 RT:25.02 min	362121	552.915	90027.1	77127.1	552.915	552.915	552.915	552.915	552.915	552.915	552.915	552.915	87438.8	131864	148535	116671
m/z:349.2026 RT:30.36 min	552.915	552.915	552.915	552.915	552.915	552.915	552.915	552.915	217253	552.915	782949	203823	385433	178095	35885.6	48394.7
m/z:345.1712 RT:25.59 min	35305.4	34878.9	702359	1.76462e+06	552.915	8912.99	552.915	11439.8	9893.46	552.915	70062.5	552.915	12494.8	552.915	10247.6	552.915
m/z:195.1397 RT:34.8 min	18136.6	552.915	552.915	10794.1	552.915	552.915	79724.3	552.915	6855.48	552.915	552.915	4420.41	14348.8	19712.7	49887.6	21178.8
m/z:235.1343 RT:20.79 min	552.915	10493	552.915	11213	552.915	552.915	7631.56	552.915	552.915	552.915	23698.1	8200.57	61175.3	17527.8	14346.2	9302.74
m/z:283.1556 RT:18.81 min	552.915	552.915	65926.3	552.915	9915.68	552.915	552.915	20153	552.915	552.915	39865.7	22760.1	35345	31923.4	725373	575898
m/z:331.1923 RT:34.2 min	11331.7	63436.3	941203	2.04129e+06	552.915	552.915	23996.1	11662.2	552.915	552.915	17431.9	552.915	552.915	552.915	20580.9	95308.4
m/z:343.1555 RT:24.19 min	18178.9	56125.9	66290.6	39333.7	552.915	552.915	84916.1	552.915	552.915	552.915	35359.1	44437.5	552.915	552.915	17251.1	26723.2
m/z:365.0546 RT:30.2 min	139914	94490.3	52374	72977.4	23520.9	552.915	26550.1	552.915	552.915	25682	552.915	15283	17149.5	552.915	552.915	552.915
m/z:421.1873 RT:22.84 min	39736.5	165589	35276.1	64751.9	214974	7067.17	552.915	552.915	552.915	552.915	552.915	47370.1	9595.51	552.915	29319.4	552.915
m/z:427.2133 RT:29.61 min	552.915	8947.22	552.915	9994.71	25770.5	58934.2	13643.4	33011.4	552.915	552.915	30688.6	41688	552.915	552.915	40242.5	552.915
m/z:237.0776 RT:13.59 min	18694.6	50629.8	552.915	552.915	8886.38	552.915	34423.7	552.915	18673.8	5471.3	8634.05	8517.43	552.915	552.915	552.915	552.915
m/z:237.1137 RT:19.42 min	124991	552.915	552.915	373059	552.915	552.915	552.915	552.915	36433.1	552.915	227573	552.915	71772.4	74082.1	58814.3	44436.1
m/z:249.1136 RT:27.96 min	121395	63428.8	37176.4	40471.6	552.915	552.915	42757.4	552.915	552.915	552.915	552.915	25963.6	3565.52	552.915	552.915	14545.6
m/z:251.166 RT:35.04 min	6157.36	552.915	140436	552.915	109238	72759.2	175519	96138.8	552.915	552.915	78769.3	552.915	552.915	552.915	98214.7	552.915
m/z:263.093 RT:17.95 min	27676.1	30957.9	22825.9	12656	552.915	552.915	24049.3	552.915	552.915	552.915	552.915	9211.9	5068.7	552.915	552.915	10687.9
m/z:269.1399 RT:29.1 min	6899.83	12742	16410.5	13653.1	552.915	552.915	21453.2	552.915	552.915	552.915	7419.52	20398.4	552.915	552.915	552.915	8775.33
m/z:278.1119 RT:18.51 min	51570.7	124964	138568	150031	552.915	552.915	31609.9	552.915	552.915	552.915	552.915	22152.2	20616	552.915	552.915	27401.9
m/z:315.161 RT:35.34 min	41899.9	27012.9	27477.8	43874.7	552.915	552.915	45479.1	552.915	11240	552.915	552.915	52034.7	13887.9	552.915	552.915	552.915
m/z:329.1766 RT:38.76 min	20217.6	37421.8	6.25823e+06	1.43416e+07	552.915	60964.7	5559.7	552.915	552.915	552.915	552.915	552.915	1.35947e+06	552.915	552.915	21911.1
m/z:343.1556 RT:25.89 min	334747	42732.2	23953.4	36398.6	73882.3	5146.56	552.915	552.915	552.915	552.915	552.915	34654.5	552.915	552.915	552.915	9464.65
m/z:357.1349 RT:25.53 min	552.915	10443.7	552.915	552.915	9793.4	9842.05	82920.6	12842.5	552.915	552.915	13738.7	552.915	552.915	552.915	40227.9	89728.4
m/z:361.1662 RT:28.79 min	552.915	552.915	552.915	128734	26485.7	69834.6	83115	59270.9	552.915	552.915	48761.6	71985.8	552.915	552.915	26439.5	552.915
m/z:429.229 RT:29.4 min	552.915	552.915	552.915	552.915	13610.8	62739.6	15447.8	4556.87	10309.4	552.915	35464.2	552.915	552.915	552.915	114019	20211.7
m/z:194.0577 RT:66.16 min	552.915	232825	179198	552.915	523267	129310	546465	325222	443881	552.915	552.915	552.915	552.915	552.915	286890	552.915
m/z:202.0741 RT:65.81 min	552.915	583832	549178	552.915	87119.3	514984	583928	209508	552.915	552.915	594786	552.915	552.915	632290	552.915	552.915
m/z:137.0556 RT:66.31 min	28239.9	14672.4	11840.8	35473.2	26623	552.915	552.915	552.915	34697.2	552.915	27394.2	552.915	29575.7	552.915	552.915	552.915
m/z:151.052 RT:66.26 min	355989	552.915	552.915	418282	412519	353202	322080	395885	552.915	552.915	552.915	552.915	18615.2	472447	552.915	552.915
m/z:154.0629 RT:66.07 min	350901	436321	432817	67341.7	38724.7	165411	552.915	552.915	552.915	552.915	521063	552.915	64052.4	552.915	552.915	552.915
m/z:122.0254 RT:2.61 min	11044.7	552.915	552.915	552.915	9897.51	552.915	552.915	552.915	17484.5	29356.2	30813.2	27565.5	552.915	552.915	48791.8	552.915
m/z:136.9407 RT:2.19 min	64680.4	138826	151724	139486	552.915	552.915	198571	552.915	552.915	20270.6	552.915	552.915	552.915	552.915	186003	552.915
m/z:156.0422 RT:67.34 min	552.915	552.915	9993.37	552.915	552.915	552.915	552.915	552.915	14580.7	85405.8	100259	35608.4	21369.3	53489.6	552.915	552.915
m/z:233.1187 RT:18.46 min	31843.1	39541.8	47628.5	96405.7	552.915	552.915	21871.7	552.915	552.915	552.915	552.915	10573.1	552.915	552.915	552.915	12713.4
m/z:241.1452 RT:34 min	552.915	19017.1	552.915	552.915	552.915	552.915	552.915	552.915	30138.6	552.915	125534	552.915	75733.9	122833	145850	3246.98
m/z:247.1344 RT:25.77 min	37679.2	70863.7	18185.7	8527.15	552.915	552.915	38402.1	21825.7	552.915	552.915	15057.8	552.915	552.915	552.915	552.915	552.915
m/z:249.1137 RT:29.23 min	67065.9	92213.4	26743.4	33852.6	552.915	552.915	15504.7	552.915	552.915	6499.45	552.915	11285.4	552.915	552.915	552.915	552.915
m/z:271.065 RT:19.56 min	552.915	552.915	552.915	552.915	116067	12249.5	37355.6	13135.8	552.915	552.915	121356	61317.1	38367.4	552.915	552.915	552.915
m/z:313.1119 RT:23.93 min	38507.2	552.915	552.915	552.915	552.915	552.915	5055.39	552.915	17114.9	41198.1	224628	234789	552.915	552.915	552.915	16698.3
m/z:316.1641 RT:29.85 min	29790.3	36757.6	30851.4	41822.8	552.915	552.915	61395.1	552.915	552.915	552.915	35544.2	42527.2	552.915	552.915	552.915	552.915
m/z:327.1607 RT:25.77 min	106240	24517.5	27620.2	14098.1	15010	552.915	43436.6	552.915	552.915	552.915	552.915	32422.8	552.915	552.915	552.915	552.915
m/z:343.1555 RT:25.24 min	122792	126881	109198	107244	552.915	552.915	138779	5761.96	552.915	552.915	552.915	79747.2	552.915	552.915	552.915	552.915
m/z:407.1873 RT:37.38 min	552.915	21625.4	552.915	552.915	34620.3	65882.7	66564	115153	552.915	552.915	102108	47504.5	552.915	552.915	552.915	552.915
m/z:417.1921 RT:29.35 min	24475.5	279801	441290	239536	552.915	552.915	552.915	552.915	7582.84	552.915	52287.3	552.915	552.915	552.915	552.915	4949.92
m/z:487.1041 RT:18.54 min	552.915	552.915	552.915	21313.6	552.915	552.915	552.915	552.915	55332.6	73895.1	469478	49791.4	552.915	115914	301206	552.915
m/z:156.0502 RT:16.39 min	552.915	2557.83	552.915	552.915	552.915	552.915	4507.76	552.915	5709.85	4156.08	7613.25	2821.63	552.915	552.915	8741.4	552.915
m/z:205.1238 RT:27.89 min	95942.6	59175.7	15833.5	10572.3	552.915	552.915	19310.8	552.915	552.915	552.915	552.915	552.915	552.915	552.915	552.915	3839.23
m/z:207.1396 RT:31.63 min	103750	54271	19800.5	20393.5	18602.4	552.915	17673.8	552.915	552.915	552.915	552.915	552.915	552.915	552.915	552.915	552.915
m/z:261.1139 RT:31.09 min	98943.8	48377.4	30370.8	31223.8	552.915	552.915	552.915	552.915	552.915	552.915	552.915	13814.2	552.915	552.915	552.915	3436.25
m/z:275.1295 RT:30.01 min	5291.06	3605.01	7639.52	28281.1	552.915	552.915	6051.84	552.915	552.915	552.915	552.915	5813.33	552.915	552.915	552.915	552.915
m/z:321.0881 RT:30.28 min	96449.1	51560.2	18757.4	24953.6	29634.8	552.915	552.915	552.915	552.915	15881.4	552.915	552.915	552.915	552.915	552.915	552.915
m/z:327.1277 RT:26.55 min	10761.2	552.915	552.915	552.915	552.915	552.915	552.915	552.915	90518.6	28144.7	28510	1.23381e+06	552.915	4064.03	552.915	552.915
m/z:333.2076 RT:26.32 min	552.915	552.915	552.915	552.915	552.915	552.915	552.915	552.915	46350.2	5101.94	481331	341000	82956.6	16075.6	552.915	552.915
m/z:341.1434 RT:27.85 min	552.915	552.915	552.915	552.915	552.915	552.915	552.915	552.915	139058	33664.3	43443.1	261388	552.915	552.915	15945.9	349449
m/z:387.109 RT:19.81 min	552.915	552.915	552.915	552.915	552.915	552.915	552.915	552.915	7108.92	4911.5	93128.5	292408	552.915	27233.4	67981.8	552.915
m/z:413.1612 RT:27.05 min	552.915	552.915	12603.2	20077.5	10566.4	10967.5	9636.03	6570.76	552.915	552.915	552.915	552.915	552.915	552.915	552.915	552.915
m/z:425.1978 RT:30.43 min	552.915	552.915	552.915	552.915	24049.6	122201	12841.4	3989.3	552.915	552.915	47311.6	64717.2	552.915	552.915	552.915	552.915
m/z:457.0899 RT:14.72 min	552.915	552.915	552.915	552.915	552.915	552.915	552.915	552.915	552.915	552.915	89681.8	69696	23466	5819.09	34862	21904.2
m/z:637.2989 RT:29.88 min	552.915	552.915	552.915	552.915	4689.31	32269.8	23317.6	22722.3	30136.6	552.915	552.915	552.915	22081.9	552.915	552.915	552.915
m/z:146.0561 RT:64.9 min	552.915	552.915	552.915	552.915	552.915	552.915	552.915	552.915	552.915	552.915	19327.5	552.915	7300.13	54048.7	5781.72	12617.5
m/z:264.1327 RT:30.69 min	250273	124040	49852.3	78692.2	552.915	552.915	43776.7	552.915	552.915	552.915	552.915	552.915	552.915	552.915	552.915	552.915
m/z:291.1609 RT:41.65 min	552.915	552.915	5883.89	552.915	552.915	552.915	552.915	552.915	552.915	552.915	552.915	552.915	5302.49	6466.63	2589.88	8632.64
m/z:301.145 RT:25.36 min	7147.14	10183.6	10122.3	14617.1	552.915	552.915	552.915	552.915	552.915	552.915	552.915	552.915	552.915	552.915	552.915	5176.67
m/z:305.1401 RT:29.12 min	20182.9	30941.5	12683.8	15511.1	552.915	552.915	9455.06	552.915	552.915	552.915	552.915	552.915	552.915	552.915	552.915	552.915
m/z:330.8427 RT:2.2 min	552.915	30491.1	552.915	552.915	22051.3	27064.8	67212.6	40904.6	552.915	552.915	552.915	552.915	552.915	552.915	552.915	552.915
m/z:366.0525 RT:30.14 min	117677	77002.5	50496.9	46316.4	552.915	552.915	30857.1	552.915	552.915	552.915	552.915	552.915	552.915	552.915	552.915	552.915
m/z:140.036 RT:2.66 min	552.915	552.915	552.915	552.915	552.915	552.915	552.915	552.915	552.915	552.915	552.915	552.915	83766	112613	178049	845430
m/z:164.0583 RT:23.46 min	552.915	552.915	552.915	552.915	552.915	552.915	552.915	552.915	552.915	552.915	552.915	552.915	56051.7	60649.5	38709.8	25520.8
m/z:299.0963 RT:23.48 min	552.915	552.915	552.915	552.915	552.915	552.915	552.915	552.915	142575	31007.7	63101.1	221429	552.915	552.915	552.915	552.915
m/z:371.0776 RT:24.67 min	552.915	552.915	552.915	552.915	552.915	552.915	552.915	552.915	552.915	552.915	552.915	552.915	30074.3	566045	41069.8	36711.2
m/z:458.1545 RT:30.12 min	552.915	552.915	552.915	552.915	34608.1	39040.6	101090	37781	552.915	552.915	552.915	552.915	552.915	552.915	552.915	552.915
m/z:103.0406 RT:3.75 min	31800.2	25943.2	552.915	267904	23725	22341.3	552.915	552.915	23473.5	552.915	655852	184394	327160	552.915	1.46543e+06	2.53e+06
m/z:383.1482 RT:29.85 min	31332.8	3566.82	552.915	29823.3	19674.4	552.915	57535	552.915	17663.1	552.915	32240.4	59729.2	26509.3	552.915	22067.7	38788.9
m/z:223.0882 RT:29.76 min	17247.7	13316.7	6510.89	552.915	552.915	22299.5	552.915	10502.8	8616.68	19829	15531	552.915	6107.19	552.915	5133.99	2833
m/z:279.161 RT:40.45 min	552.915	27934.6	34913.9	28843.3	552.915	552.915	37339.9	33563	19855.7	552.915	32701.3	43138.2	552.915	29555.9	33316.6	31916.8
m/z:279.1643 RT:40 min	552.915	51159.5	41449.6	552.915	34125.8	37778.8	552.915	37093.7	30981.3	552.915	39783.6	26221.9	32120.8	41934.9	45338.3	552.915
m/z:383.1141 RT:22.97 min	552.915	20745.7	56171.3	81658.2	58795.8	12494.8	62547.6	552.915	552.915	552.915	53773	552.915	552.915	52632.1	787667	1.70431e+06
m/z:134.8667 RT:64.42 min	552.915	273671	272796	263892	73748.7	552.915	315665	247062	552.915	552.915	314854	552.915	552.915	300381	244971	249568
m/z:251.0931 RT:30.77 min	552.915	25002	34812.6	29583.6	552.915	22896.8	28742.3	20738.6	552.915	552.915	552.915	23150.6	552.915	23910.3	22549.1	20654.9
m/z:122.0335 RT:15.21 min	552.915	338843	117293	131837	552.915	552.915	552.915	552.915	77619.5	552.915	80013.5	78210.5	552.915	38780.9	206224	57076.3
m/z:243.0667 RT:26.71 min	552.915	3.26793e+06	3.21995e+07	8.14501e+07	552.915	552.915	552.915	552.915	1.60374e+07	1.15156e+06	552.915	1.18231e+06	552.915	2.77633e+07	4.32675e+07	1.22781e+07
m/z:265.051 RT:21.45 min	552.915	212247	308281	280608	552.915	552.915	552.915	552.915	1.32326e+06	43300.7	219458	552.915	552.915	552864	3.13916e+06	9194.76
m/z:403.1039 RT:19.72 min	552.915	46496.2	3046.89	8930.44	552.915	552.915	552.915	552.915	138964	23819	552.915	175602	552.915	9387.79	569370	577371
m/z:679.1981 RT:23.99 min	552.915	897959	236892	387237	552.915	552.915	552.915	552.915	3.07089e+06	153758	552.915	27442.2	552.915	2.16094e+06	8.99622e+06	198830
m/z:179.0357 RT:3.17 min	18169.3	552.915	119263	552.915	3505.74	552.915	5330.34	552.915	552.915	7472.51	11207.1	20997.2	552.915	406143	395506	723505
m/z:315.1609 RT:31.63 min	16496.3	246045	552.915	68700.9	552.915	552.915	25706.7	6977.68	6266.34	552.915	16448.5	34251.1	13600.8	552.915	8913.35	552.915
m/z:345.135 RT:25.44 min	18333	552.915	23622.7	43408.7	15690.5	18905.2	42769.8	552.915	23673.9	9201.46	552.915	552.915	5404.03	552.915	552.915	99646.7
m/z:363.1091 RT:18.83 min	552.915	22703.3	308046	626598	552.915	552.915	126396	86456.7	18449.5	552.915	552.915	51536.7	2257.8	552.915	77688.4	115566
m/z:145.0262 RT:66.88 min	16281.9	25763.2	86322.9	552.915	37825.9	6207.58	552.915	39834.9	60142.1	4157.98	552.915	552.915	552.915	82830.5	48708.8	552.915
m/z:200.0684 RT:66.47 min	552.915	27747.1	552.915	57392.8	54296.3	3980.68	552.915	44778.6	6084.54	30147.2	552.915	552.915	37240.1	48554.6	27182.8	552.915
m/z:134.8667 RT:65.09 min	552.915	44538.8	17339.2	552.915	552.915	552.915	7255.78	48972.8	16201.1	19421.7	26541.9	552.915	9224.12	552.915	61335.8	60504.1
m/z:239.1296 RT:35.91 min	106743	33340.2	552.915	552.915	552.915	552.915	95808.6	47948.9	21778.3	552.915	79348.2	87366.8	38842.2	54421.4	552.915	70922.5
m/z:288.9373 RT:64.35 min	161049	202511	227797	552.915	69969.6	552.915	235287	190568	97646.7	552.915	552.915	191027	552.915	211785	552.915	174716
m/z:136.895 RT:63.91 min	552.915	10438	552.915	23504.6	72251.9	119367	61477.4	552.915	552.915	552.915	21439.3	552.915	13563.3	161670	108504	552.915
m/z:257.0496 RT:15.56 min	294375	552.915	552.915	2540.41	125715	552.915	31989.5	23908.1	552.915	42148.8	617784	455505	67677.8	552.915	552.915	552.915
m/z:267.1608 RT:31.61 min	11664.9	552.915	38088.6	16695.5	6480.33	17221.5	95848.2	552.915	552.915	552.915	28297.4	8520.71	552.915	552.915	5687.32	552.915
m/z:275.0933 RT:15.72 min	10935.2	15418.5	20170	552.915	552.915	5255.49	29483.1	552.915	18992.9	552.915	5613.83	31648.7	552.915	552.915	552.915	20355.8
m/z:347.1871 RT:33.27 min	552.915	17586.6	70796.3	128481	552.915	4826.39	44726.9	52888.1	552.915	552.915	60530	552.915	552.915	552.915	7379.35	10154.9
m/z:353.161 RT:19.38 min	66657.8	552.915	96080.5	89423.4	27233.6	8809.53	100922	552.915	552.915	552.915	552.915	18117.6	4493.49	552.915	64929	552.915
m/z:379.104 RT:18.17 min	14002.4	552.915	346066	756980	552.915	552.915	3.0835e+06	2.45881e+06	552.915	552.915	552.915	1.20094e+06	20860.5	552.915	6266.9	39480.3
m/z:417.1194 RT:23.36 min	552.915	7616.63	20788.3	40842.8	552.915	552.915	6137.64	552.915	129603	6060.57	552.915	552.915	552.915	2636.75	241945	489387
m/z:443.1718 RT:29.8 min	71909.8	552.915	2672.46	552.915	552.915	7640.47	552.915	552.915	19829.3	552.915	7555	25622.9	552.915	73988.7	56173.2	54740.9
m/z:479.1334 RT:29.98 min	552.915	25406.2	23390.9	43257.4	18924.8	552.915	24229.3	15122.7	552.915	552.915	10344.3	14040.4	552.915	552.915	552.915	8210.78
m/z:112.9862 RT:63.87 min	1.81428e+07	8.0855e+06	8.04316e+06	552.915	552.915	552.915	552.915	7.97697e+06	2.58094e+06	1.68328e+07	552.915	552.915	1.33608e+07	552.915	1.08922e+07	1.10048e+07
m/z:143.0106 RT:66.48 min	15930.6	14292.1	552.915	15858.6	18786.7	8905.71	552.915	9401.98	552.915	552.915	552.915	10454.2	552.915	34350.9	15422.5	552.915
m/z:145.0513 RT:4.49 min	552.915	556890	2.39119e+07	3.24882e+07	552.915	552.915	552.915	2375.71	552.915	83941.9	552.915	400648	4209.45	552.915	4.86616e+06	152057
m/z:156.0422 RT:65.63 min	43697.4	552.915	552.915	552.915	552.915	552.915	143291	81314.1	218608	552.915	43162	47900.5	42243.5	552.915	52014.1	50963.5
m/z:183.053 RT:65.85 min	552.915	28051.3	4602.63	552.915	552.915	15064.4	24671	25164.7	552.915	552.915	552.915	22807.3	14748.9	552.915	26293.7	13654.7
m/z:309.1715 RT:35.01 min	27629.1	552.915	552.915	9095.78	19613.5	552.915	552.915	552.915	19167.2	17159.8	552.915	21607	552.915	28304.5	14925	28031.5
m/z:130.0151 RT:3.29 min	552.915	552.915	18455	552.915	552.915	6242.64	552.915	13873.1	552.915	6000.41	63499.9	5771.8	552.915	10206.5	6466.3	7373.27
m/z:132.0404 RT:65.86 min	10874.9	15509.1	6968.43	552.915	41118.9	552.915	13193	13759	43013.7	26963.8	552.915	552.915	19706.8	552.915	552.915	552.915
m/z:136.8951 RT:55.86 min	552.915	8753.81	8990.76	4781.75	552.915	4776.42	9578.99	552.915	552.915	5866.88	4325.18	3345.68	552.915	6676.03	552.915	552.915
m/z:153.0506 RT:66.37 min	3930.71	10988.7	552.915	3274.96	10488.2	552.915	552.915	12957.1	552.915	552.915	552.915	3025.34	9675.94	552.915	16088.9	4264.44
m/z:166.0629 RT:66.24 min	552.915	1.09284e+06	1.06966e+06	818399	552.915	552.915	1.11382e+06	1.04005e+06	952021	913337	1.16399e+06	552.915	913414	552.915	552.915	552.915
m/z:103.0042 RT:2.89 min	552.915	294736	6.36406e+06	1.83286e+07	552.915	2492.81	24141.5	9244.73	3596.48	552.915	552.915	11993.1	552.915	552.915	552.915	552.915
m/z:179.0357 RT:10.45 min	552.915	140596	1.00957e+06	1.93469e+06	552.915	552.915	552.915	552.915	52337	14580.5	552.915	71234.2	552.915	552.915	2.03839e+06	5.43817e+06
m/z:187.098 RT:20.73 min	552.915	11703.2	41447	83224.6	552.915	552.915	18844.2	552.915	552.915	552.915	552.915	13126.5	552.915	4490.39	609685	7694.09
m/z:195.1395 RT:20.7 min	552.915	6771.71	3.0929e+06	6.57134e+06	552.915	552.915	552.915	552.915	444779	283139	552.915	7940.91	552.915	552.915	1.19307e+06	211125
m/z:199.0769 RT:26.69 min	68616.8	552.915	354315	1.72037e+06	552.915	552.915	552.915	552.915	197440	552.915	552.915	6793.28	552.915	432698	660968	270851
m/z:223.098 RT:26.94 min	552.915	9097.83	11302.6	15074	552.915	552.915	10115.3	552.915	552.915	10398.4	552.915	552.915	6273.86	5844.63	8222.92	552.915
m/z:237.1136 RT:21.36 min	552.915	79038.8	501693	652654	552.915	552.915	552.915	552.915	332693	177981	552.915	1.27902e+06	552.915	552.915	151082	7914.43
m/z:251.1657 RT:28.86 min	384442	552.915	552.915	552.915	552.915	552.915	272605	552.915	15402.7	552.915	75408	87931.5	173888	253844	552.915	79936.6
m/z:251.166 RT:36.83 min	30689.4	552.915	21290.6	29145.6	552.915	552.915	552.915	552.915	552.915	552.915	18194.7	10542	65500.7	67535.3	552.915	9453.93
m/z:259.0616 RT:26.73 min	552.915	44503.4	272063	826524	552.915	552.915	552.915	552.915	137272	552.915	552.915	7028.07	552.915	304301	370791	77441.9
m/z:279.1242 RT:21.98 min	223541	552.915	552.915	552.915	552.915	33627.4	300556	27840.7	62204.8	29377.7	552.915	173538	74650.2	552.915	552.915	552.915
m/z:292.0695 RT:66.6 min	552.915	8285.39	552.915	552.915	552.915	552.915	2445.52	552.915	6404.92	9357.46	3555.78	552.915	8150.81	16959.2	7465.99	552.915
m/z:327.1276 RT:25.96 min	552.915	552.915	552.915	552.915	552.915	21373.1	56912	39962.1	552.915	46796.3	151848	341274	7343.56	552.915	552.915	190804
m/z:331.1556 RT:26.04 min	21155.9	552.915	552.915	552.915	16831.6	5957.48	52087.6	552.915	4998.35	5524.41	552.915	46550.3	552.915	552.915	552.915	36191.7
m/z:343.1555 RT:26.77 min	41924.2	27292.3	17048.2	552.915	6038.23	552.915	22975.6	4590.48	552.915	552.915	8629.09	552.915	552.915	552.915	552.915	6536.78
m/z:349.2028 RT:32.48 min	552.915	552.915	6504.31	552.915	552.915	552.915	552.915	17871.7	17634.4	4389.42	186421	552.915	26216.6	16839.7	7099.38	552.915
m/z:359.093 RT:21.42 min	552.915	166829	255076	330299	552.915	552.915	552.915	552.915	1.14937e+06	42120.5	207640	552.915	552.915	581680	2.65739e+06	552.915
m/z:365.1973 RT:24.98 min	552.915	69825.2	552.915	552.915	552.915	552.915	552.915	21115.1	23653	552.915	47496.6	159045	50262.3	552.915	20408.2	48017.1
m/z:387.1091 RT:21.69 min	552.915	33861.8	35629.7	552.915	552.915	552.915	552.915	552.915	87578.2	9433.86	552.915	16430.4	552.915	30636.2	142759	1.982e+06
m/z:395.1142 RT:17.37 min	69193.8	552.915	11604.9	10788.4	552.915	552.915	15172.7	27236.7	552.915	552.915	552.915	552.915	9763.24	552.915	25416	5334.97
m/z:403.1404 RT:19 min	552.915	13883.4	15980	552.915	552.915	552.915	552.915	552.915	649990	55190	552.915	29047.1	552.915	2.50032e+06	2.27166e+06	1.46385e+06
m/z:453.1349 RT:21.43 min	552.915	785636	1.26744e+06	2.52338e+06	552.915	552.915	552.915	552.915	4.53138e+06	124491	862352	552.915	552.915	2.09385e+06	1.30539e+07	552.915
m/z:483.1098 RT:37.67 min	552.915	552.915	121551	552.915	195719	552.915	197784	411617	552.915	552.915	12662.7	552.915	259257	552.915	146232	11163.8
m/z:485.0766 RT:18.59 min	552.915	342325	1.85494e+06	2.67919e+06	552.915	552.915	552.915	552.915	2.17204e+06	552.915	510848	552.915	73898.8	552.915	4.19395e+06	1.99274e+07
m/z:499.1405 RT:21.43 min	552.915	422973	775338	829628	552.915	552.915	552.915	552.915	2.83655e+06	53833.9	457294	552.915	552.915	1.14823e+06	7.09234e+06	552.915
m/z:533.1462 RT:26.2 min	400828	477342	552.915	16520.7	552.915	552.915	552.915	552.915	132099	552.915	24269.1	552.915	552.915	1.36035e+06	735638	678497
m/z:110.0002 RT:67.15 min	552.915	9068.58	552.915	552.915	21221.1	4648.39	552.915	3869.55	552.915	552.915	552.915	9728.88	11015.1	9350.35	2682.22	552.915
m/z:179.0469 RT:66.61 min	552.915	552.915	552.915	15980.1	552.915	552.915	552.915	21492	19887.1	24548.9	552.915	4806.45	552.915	10042	23115.1	28896.5
m/z:277.1453 RT:37.35 min	552.915	9483.95	19293.1	6489.55	17518.4	552.915	23808.5	18388.4	552.915	552.915	20952.5	552.915	552.915	552.915	13911.8	552.915
m/z:299.26 RT:48.8 min	7779.54	552.915	3704.65	14006.9	552.915	552.915	22193.9	552.915	21572.7	552.915	552.915	552.915	19764.2	552.915	21913.1	39690.8
m/z:162.0317 RT:66.26 min	555934	723206	666139	552.915	38456.1	552.915	552.915	552.915	552.915	494809	725987	620346	552.915	737360	552.915	552.915
m/z:195.053 RT:65.49 min	552.915	11098	15600.3	27160.6	552.915	552.915	32004.9	552.915	552.915	33694.8	38671.7	110535	14344.1	552.915	552.915	552.915
m/z:102.0032 RT:2.17 min	5349.16	552.915	552.915	552.915	6277.51	10229.7	3502.14	552.915	552.915	552.915	552.915	552.915	5863.89	552.915	2808.16	7638.64
m/z:143.0508 RT:26.71 min	552.915	24177.7	390033	1.59809e+06	552.915	552.915	552.915	552.915	166996	552.915	552.915	552.915	552.915	402108	649786	215516
m/z:176.0666 RT:66.26 min	4942.25	552.915	552.915	552.915	552.915	552.915	552.915	552.915	6668.83	552.915	5740.11	7173.13	6020.94	6690.44	6841.88	552.915
m/z:183.0457 RT:26.7 min	22848.9	552.915	104999	565760	552.915	552.915	552.915	552.915	49887.4	552.915	552.915	552.915	552.915	106827	169055	60076.7
m/z:247.1345 RT:29.82 min	83159.8	50214.5	552.915	4604.84	27278.7	552.915	552.915	552.915	552.915	552.915	552.915	552.915	58657.1	50788.9	23529.6	552.915
m/z:259.0617 RT:25.96 min	78849.8	59416.4	75354.6	552.915	552.915	552.915	552.915	552.915	552.915	3779.21	552.915	552.915	552.915	100485	60105.5	109571
m/z:275.0565 RT:26.71 min	552.915	27686.3	130754	345293	552.915	552.915	552.915	552.915	101905	552.915	552.915	552.915	552.915	239891	254537	99432.1
m/z:287.0566 RT:26.82 min	73239.7	552.915	35565.1	94583.3	552.915	552.915	552.915	552.915	14958.2	552.915	552.915	552.915	552.915	649344	326092	1.34268e+06
m/z:313.0722 RT:21.28 min	552.915	27847.8	12246.3	16407.6	552.915	552.915	552.915	552.915	34043.5	552.915	552.915	552.915	552.915	3386.13	100094	135066
m/z:329.1036 RT:27.57 min	552.915	16051.1	9525.4	16730	552.915	552.915	552.915	552.915	27393.5	552.915	552.915	552.915	552.915	62484.1	31458.3	147562
m/z:341.1035 RT:23.39 min	552.915	19000.2	123836	262677	552.915	552.915	552.915	552.915	17602.4	552.915	552.915	552.915	552.915	13425.8	333445	3.94729e+06
m/z:349.2025 RT:27.11 min	38542.7	552.915	552.915	552.915	552.915	552.915	552.915	552.915	31262.4	552.915	143402	31915.6	62816.5	36990.4	552.915	60502.7
m/z:371.1848 RT:29.72 min	552.915	44484.9	140280	178543	552.915	552.915	552.915	552.915	30113.5	552.915	69538.1	21169.1	6793.91	552.915	552.915	552.915
m/z:401.1248 RT:18.54 min	552.915	552.915	4323.16	552.915	552.915	552.915	552.915	552.915	60279.9	39423.5	5608.69	552.915	552.915	19926.2	346284	390431
m/z:431.1353 RT:19.18 min	552.915	552.915	552.915	552.915	552.915	552.915	9010.74	552.915	125055	10677.6	552.915	4124.31	552.915	236656	299632	754537
m/z:445.1147 RT:18.7 min	552.915	552.915	552.915	10015.5	552.915	552.915	552.915	552.915	78114.9	37337.3	17732.3	552.915	552.915	55122.2	467433	397201
m/z:142.0516 RT:4.75 min	14886.2	552.915	1.2404e+06	2.19775e+06	552.915	552.915	552.915	552.915	2836.64	552.915	552.915	552.915	4141.3	35128.3	137605	552.915
m/z:183.0418 RT:66.41 min	18725.6	13117.1	552.915	10816.9	552.915	552.915	552.915	552.915	552.915	552.915	71940.7	552.915	24591.9	38357.4	32461.5	552.915
m/z:102.0032 RT:4.02 min	552.915	552.915	552.915	552.915	6619.92	5793.99	2063.41	552.915	12028.1	3117.19	3909.67	552.915	552.915	552.915	1852.17	552.915
m/z:118.0417 RT:67.1 min	552.915	552.915	552.915	552.915	65264.2	192941	552.915	97450.4	552.915	552.915	552.915	100690	34218.7	116044	552.915	40605.8
m/z:163.0408 RT:2.59 min	552.915	552.915	552.915	552.915	552.915	552.915	552.915	552.915	552.915	27708.5	212171	181332	32953.6	552.915	125670	225433
m/z:211.0769 RT:26.21 min	97759.6	130401	3807.54	552.915	552.915	552.915	552.915	552.915	552.915	552.915	552.915	552.915	552.915	288718	171341	152087
m/z:245.0711 RT:26.6 min	30714.3	552.915	220496	717204	552.915	552.915	552.915	552.915	552.915	552.915	552.915	552.915	552.915	19438.5	444684	63445.6
m/z:353.1035 RT:23.36 min	552.915	31291.3	249175	522827	552.915	552.915	552.915	552.915	552.915	552.915	552.915	552.915	552.915	3566.75	4.84715e+06	7.23192e+06
m/z:371.1141 RT:22.89 min	552.915	18172.9	21483.5	62161.8	552.915	552.915	552.915	552.915	552.915	552.915	552.915	552.915	552.915	21610.8	297074	1.28512e+06
m/z:373.1297 RT:22.93 min	552.915	552.915	552.915	552.915	552.915	552.915	552.915	552.915	1.0853e+07	381199	552.915	73656.5	552.915	19054.2	1.82963e+07	2.94319e+07
m/z:385.0933 RT:22.11 min	552.915	24355.3	26806.2	94589.4	552.915	552.915	552.915	552.915	552.915	552.915	552.915	552.915	552.915	21179.6	178399	132010
m/z:399.12 RT:22.98 min	552.915	552.915	552.915	552.915	552.915	552.915	552.915	552.915	552.915	3965.08	36433.8	41741.1	19304.6	552.915	16692.2	4674.79
m/z:399.1241 RT:18.54 min	552.915	552.915	552.915	552.915	552.915	552.915	552.915	552.915	552.915	31334	178500	24170.1	552.915	49913.4	153954	19092.2
m/z:419.0988 RT:19.8 min	552.915	23530.1	35844.5	12296	552.915	552.915	552.915	552.915	552.915	552.915	552.915	552.915	552.915	3408.5	117428	51492.8
m/z:459.1093 RT:17.82 min	552.915	552.915	552.915	552.915	552.915	552.915	552.915	552.915	198227	27759.9	2.06995e+06	552.915	552.915	155286	5.53782e+06	26873.6
m/z:479.137 RT:25.63 min	552.915	53479.3	40634.4	244764	552.915	552.915	552.915	552.915	552.915	552.915	552.915	552.915	552.915	88370.7	90076.4	278270
m/z:231.0517 RT:3.01 min	161159	552.915	20194.6	552.915	181150	10510.5	552.915	552.915	16198.8	8833.56	552.915	34705	552.915	35432.1	163710	552.915
m/z:265.1449 RT:21.55 min	76456.9	221505	552.915	552.915	552.915	11713.5	224798	15219.8	6813.29	552.915	153274	552.915	63828.4	87566.6	552.915	552.915
m/z:363.1091 RT:18.11 min	552.915	552.915	1.17268e+06	1.99194e+06	552.915	552.915	194658	148438	25725.4	552.915	552.915	622814	7998.5	552.915	404874	108304
m/z:389.1246 RT:19.8 min	552.915	552.915	24682.2	138855	552.915	552.915	60703.1	45541.5	115034	552.915	552.915	20361.6	552.915	17562.7	2.41318e+06	3.59239e+06
m/z:153.0313 RT:65.48 min	50993	106375	552.915	552.915	552.915	552.915	27285.3	41891.8	72406.6	40389.4	552.915	552.915	35032.5	54001.1	59618.8	552.915
m/z:188.0585 RT:66.52 min	552.915	552.915	104572	129454	552.915	22966.2	25346.1	552.915	35010.6	77332.9	552.915	552.915	73142.7	43814.1	552.915	11560.4
m/z:267.1546 RT:36.98 min	27894	552.915	31319.7	24802.7	21601.7	552.915	552.915	21106.5	552.915	33656.6	24576.8	552.915	29385.1	552.915	552.915	25997.6
m/z:116.0359 RT:66.92 min	552.915	17227.5	552.915	5897.75	22751.2	552.915	38460.9	552.915	32720	552.915	53785.8	552.915	34897.9	23206.3	552.915	26514.6
m/z:132.8685 RT:64.42 min	552.915	328655	359285	316128	552.915	552.915	381823	357989	552.915	552.915	382493	363294	552.915	552.915	377478	359669
m/z:182.0578 RT:65.74 min	47932.1	552.915	552.915	30623.9	14071.2	92857.1	32670.3	552.915	50829.8	74785.2	552.915	552.915	552.915	518942	552.915	83887.9
m/z:234.1588 RT:43.9 min	2929.81	552.915	6384.57	552.915	552.915	7095.82	19715.8	12398.5	7858.62	552.915	552.915	11637.2	552.915	552.915	7673.73	6058.67
m/z:235.1904 RT:41.32 min	552.915	73338.8	70818.3	552.915	56713.2	552.915	552.915	70391.8	552.915	64212	91797	552.915	59317.3	64701	552.915	55138.7
m/z:267.1439 RT:36.86 min	552.915	1.17601e+06	1.08161e+06	984341	552.915	552.915	1.1073e+06	1.20296e+06	552.915	552.915	1.08415e+06	1.08077e+06	552.915	552.915	1.12617e+06	936502
m/z:694.7893 RT:64.5 min	552.915	58989.3	552.915	105196	552.915	39414.6	552.915	117086	17168.9	552.915	72117.2	79806.1	552.915	552.915	102163	80725.2
m/z:100.0046 RT:66.54 min	16071.2	53138.5	552.915	552.915	552.915	6871.19	552.915	552.915	552.915	552.915	61962.7	65855.2	18515.4	53676.8	65472.6	552.915
m/z:180.9222 RT:2.33 min	50256.1	8144.34	552.915	552.915	552.915	552.915	31390	552.915	552.915	552.915	284290	159972	142734	243867	84463.5	552.915
m/z:203.0718 RT:20.05 min	552.915	552.915	26233.6	88205.9	6033.84	552.915	552.915	552.915	62380.7	552.915	4144.61	552.915	552.915	198267	340664	485692
m/z:210.0527 RT:66.98 min	67604.5	141095	552.915	552.915	552.915	37528.5	552.915	552.915	552.915	42636.8	104814	552.915	113868	552.915	58949.6	30953.8
m/z:227.1657 RT:25.83 min	102700	552.915	95966	75954.4	57233.5	552.915	181699	552.915	73320.3	552.915	552.915	203398	552.915	552.915	56483.1	552.915
m/z:245.0673 RT:3.65 min	47695	552.915	4198.62	552.915	552.915	552.915	552.915	5415.83	10957.2	552.915	194337	552.915	17434	102100	111108	552.915
m/z:251.1294 RT:29.52 min	133163	75452	26097.8	552.915	17526	552.915	10938.2	552.915	552.915	7524.19	552.915	11960	12465	552.915	552.915	552.915
m/z:263.1294 RT:29.15 min	1.39326e+06	739965	552.915	552.915	150361	7102.14	316198	552.915	36071.4	552.915	552.915	121332	552.915	552.915	25812.6	552.915
m/z:309.1715 RT:31.68 min	552.915	5070.72	5809.49	5229.83	552.915	552.915	22068.2	6973.55	552.915	552.915	552.915	10070.2	552.915	552.915	2755.7	3315.11
m/z:347.1868 RT:27.02 min	83649.8	552.915	552.915	552.915	552.915	17556.8	552.915	10300.8	8488.46	552.915	118653	552.915	44836.6	56096.5	43883.1	552.915
m/z:391.1403 RT:17.33 min	4889.82	18126	552.915	552.915	552.915	552.915	7827.14	12387.8	10692.3	552.915	552.915	552.915	552.915	17998.9	94162.8	143639
m/z:395.1142 RT:17.96 min	79913.3	552.915	13656.3	24209.3	552.915	552.915	46373.2	19166.9	18352.4	552.915	552.915	552.915	20562.7	552.915	28453.2	552.915
m/z:395.2447 RT:35.02 min	552.915	12650.1	552.915	552.915	552.915	552.915	18511.7	14255.7	12129.7	552.915	16289.1	15667.9	552.915	14192.9	552.915	20042.8
m/z:441.2538 RT:42.92 min	552.915	43476.2	47828.4	552.915	34226.3	52348.7	552.915	85942.6	552.915	552.915	71142	552.915	552.915	64139.4	245870	552.915
m/z:110.0447 RT:39.5 min	33288.3	20626.1	552.915	552.915	17227.4	29143	6695.08	552.915	552.915	15293.1	552.915	552.915	12841.5	552.915	13995.2	552.915
m/z:122.8989 RT:55.66 min	22251.8	16382.9	3070.63	552.915	44409.9	552.915	552.915	552.915	14882.7	28785.7	552.915	552.915	21605.1	13760.3	552.915	552.915
m/z:122.8989 RT:57.71 min	17139.4	6206.84	2660.25	552.915	12418.6	12338.3	552.915	552.915	17798.9	13836.4	552.915	552.915	33476.1	552.915	552.915	552.915
m/z:157.0261 RT:72.52 min	4141.28	3557.15	552.915	17399.4	552.915	1317	3893.76	552.915	552.915	2197.58	552.915	552.915	552.915	12254.4	10519.5	552.915
m/z:162.8432 RT:63.98 min	177425	552.915	552.915	552.915	330777	552.915	2939.87	3324.77	237107	552.915	14728.4	552.915	141343	116689	552.915	552.915
m/z:192.9296 RT:65.12 min	552.915	552.915	552.915	445682	552.915	1.32651e+06	552.915	1.56716e+06	188468	257329	552.915	552.915	552.915	81209.2	255005	308124
m/z:276.9198 RT:64.55 min	552.915	23644.4	34417.5	32508	552.915	552.915	552.915	33577.6	552.915	552.915	35004.9	33619.8	552.915	552.915	34956.7	33331.8
m/z:294.1799 RT:33.83 min	552.915	18827.1	15983	33479.5	49259.9	552.915	39448	552.915	552.915	552.915	33709.8	69433.5	552.915	67030.4	552.915	552.915
m/z:309.1715 RT:32.97 min	97323.2	24604.2	552.915	14168.6	17478.3	552.915	25897	552.915	552.915	552.915	14078.1	20885.6	552.915	552.915	552.915	32755.2
m/z:312.1727 RT:39.73 min	35384.8	46687.1	552.915	552.915	552.915	552.915	552.915	46655.5	552.915	552.915	67662.2	67071.6	39546.6	552.915	100475	106737
m/z:326.1884 RT:42.1 min	80348.2	552.915	552.915	552.915	552.915	97070.6	552.915	112418	552.915	552.915	128761	133033	173683	177268	552.915	103051
m/z:650.7914 RT:64.47 min	552.915	552.915	19668.2	552.915	552.915	552.915	25284.2	18642.4	9307.98	14631.6	23363.9	552.915	552.915	17087.2	28420.9	552.915
m/z:793.3241 RT:31.29 min	552.915	552.915	552.915	6410.51	14435	23725.9	552.915	552.915	7140.92	20109.5	552.915	552.915	17690.9	9312.44	552.915	5934.69
m/z:108.029 RT:66.3 min	12452.4	21325.8	9471.65	552.915	552.915	552.915	13963.8	6515.7	552.915	552.915	552.915	10191	17697.9	552.915	22608.5	552.915
m/z:110.0447 RT:65.2 min	552.915	31319.7	552.915	25405	552.915	67478.9	37446.3	65374	552.915	47868.8	15729.6	552.915	15233.8	552.915	552.915	552.915
m/z:119.0356 RT:4.79 min	65921.4	552.915	552.915	552.915	43693.7	71270.7	552.915	552.915	76460.3	72025.3	552.915	552.915	49149.9	102546	4498.03	552.915
m/z:122.8989 RT:45.8 min	22110.7	8010.89	9991.2	552.915	65866.1	10004.7	552.915	552.915	8847.4	5866.83	552.915	552.915	36283.2	552.915	552.915	552.915
m/z:122.8989 RT:49.18 min	11332.2	21774.1	12258.8	552.915	57033.9	29279.1	552.915	552.915	36501.9	552.915	552.915	552.915	14052	23225.1	552.915	552.915
m/z:144.0574 RT:65.79 min	246076	40064.7	64296.5	552.915	552.915	226331	552.915	68715.8	552.915	182068	172211	552.915	552.915	122275	552.915	552.915
m/z:145.0261 RT:74.98 min	2455.45	3880.47	552.915	3941.92	1988.05	552.915	6051.61	552.915	552.915	552.915	552.915	3933.31	2125.19	552.915	552.915	8560.49
m/z:192.0421 RT:65.82 min	38559.9	60850.7	552.915	552.915	24789.1	552.915	122236	24311	552.915	36837.5	552.915	552.915	133619	552.915	19619.7	552.915
m/z:211.048 RT:66.47 min	12860.4	552.915	552.915	552.915	14671.8	552.915	21175.8	4398.93	552.915	6500.93	552.915	5519.93	552.915	552.915	20113.7	10927.2
m/z:248.0796 RT:65.42 min	552.915	5832.53	35389.9	18978.9	552.915	552.915	552.915	14163.1	7521.9	552.915	19405.2	552.915	552.915	552.915	10211.7	11905.8
m/z:266.1041 RT:38.23 min	552.915	54066.1	26693.7	552.915	552.915	552.915	32053	552.915	552.915	24731.4	30278.1	28284.8	552.915	552.915	26407.3	30916.7
m/z:269.1316 RT:28.99 min	552.915	16520.7	66502.6	69254.2	552.915	552.915	58480.8	552.915	552.915	552.915	72107.1	57119.5	552.915	47677.2	88853.2	552.915
m/z:289.9377 RT:64.33 min	552.915	17137.5	552.915	552.915	552.915	12754.6	19269.2	13219.5	552.915	12239	24474.7	552.915	9862.04	19076.7	552.915	552.915
m/z:290.9348 RT:64.37 min	552.915	38682.7	27933.6	552.915	552.915	20982.1	24415.1	28278.5	552.915	552.915	36098.5	552.915	552.915	33609.4	552.915	19103.3
m/z:323.1985 RT:41.37 min	27585.6	31082.8	35012.5	552.915	552.915	27726.2	552.915	23401.3	552.915	25699.2	38985.7	552.915	552.915	552.915	552.915	22662.8
m/z:565.2105 RT:32.62 min	552.915	10387.7	552.915	7167.8	6756.36	552.915	12233.5	552.915	552.915	552.915	8369.95	552.915	9253.23	552.915	11553.6	13557.5
m/z:594.4867 RT:43.51 min	16391	22749.2	10677.6	552.915	552.915	552.915	15201.5	15491.6	6780.57	552.915	552.915	14564.3	552.915	21502.7	552.915	552.915
m/z:102.0032 RT:77.05 min	552.915	552.915	8662.63	8932.19	12085.9	13874.5	3094.44	552.915	3767.7	8966.45	552.915	552.915	552.915	552.915	552.915	552.915
m/z:109.0301 RT:2.81 min	552.915	552.915	41313.9	46139.8	552.915	552.915	552.915	552.915	552.915	29652	20697.3	552.915	9820.39	9737.41	552.915	199413
m/z:117.02 RT:3.76 min	552.915	1.40501e+06	115531	110012	552.915	552.915	552.915	552.915	552.915	3616.4	79978	552.915	552.915	552.915	1.07999e+08	20673.6
m/z:121.0288 RT:73.3 min	552.915	552.915	8287.27	552.915	4857.77	552.915	552.915	3640.03	5656.81	4671.45	552.915	6001.92	552.915	552.915	552.915	4640.62
m/z:123.0319 RT:66.02 min	552.915	25169.4	552.915	43553.1	552.915	552.915	552.915	552.915	21961.7	61561.6	552.915	25928.8	552.915	552.915	47567.5	28045.6
m/z:133.0512 RT:4.78 min	552.915	26555.3	552.915	7.67644e+06	552.915	3361.61	552.915	552.915	552.915	11272.7	552.915	552.915	9655.61	7959.59	3.29262e+06	552.915
m/z:167.0357 RT:2.73 min	9162.18	552.915	552.915	552.915	5829.49	552.915	552.915	552.915	552.915	4016.35	8363.98	16196.5	552.915	552.915	612277	9406.21
m/z:177.0411 RT:2.99 min	552.915	552.915	1.25541e+06	732145	552.915	552.915	552.915	552.915	3298.9	4315.02	552.915	552.915	552.915	2445.62	917179	429223
m/z:181.0875 RT:18.9 min	4022.39	35760.4	552.915	552.915	552.915	552.915	552.915	552.915	339293	2285.38	552.915	378614	552.915	552.915	12033.8	59878.7
m/z:191.0568 RT:2.76 min	552.915	552.915	6.5261e+06	1.49814e+07	552.915	552.915	552.915	552.915	552.915	242687	3732.2	4329.37	12109	552.915	54785.2	552.915
m/z:207.0127 RT:16.68 min	34596.9	552.915	20281.4	552.915	552.915	552.915	552.915	552.915	552.915	552.915	274151	199143	38196.4	8835.6	552.915	78241.1
m/z:221.0686 RT:65.54 min	552.915	552.915	552.915	552.915	42915.7	552.915	12560.7	23163.4	552.915	34783.4	552.915	35051.4	22438.2	552.915	552.915	30414.6
m/z:247.0617 RT:20.06 min	552.915	552.915	13032.3	48714.4	46235.1	552.915	552.915	552.915	32580.1	552.915	552.915	552.915	552.915	98967.5	254337	15984.4
m/z:248.08 RT:30.77 min	552.915	552.915	552.915	9333.38	552.915	552.915	74557.5	552.915	552.915	552.915	66793.8	402845	22226.2	11887.4	552.915	21423.5
m/z:249.1501 RT:26.02 min	552.915	16229.2	6740.81	552.915	2945.7	552.915	552.915	552.915	552.915	552.915	552.915	6439.85	20014.9	3078.66	31151	552.915
m/z:269.0824 RT:21.28 min	552.915	67965.1	552.915	46624	552.915	552.915	552.915	552.915	77253.8	7709.54	552.915	16488.4	552.915	552.915	219196	307468
m/z:277.1087 RT:19.25 min	244192	153025	552.915	552.915	48124.7	65307.3	76242.2	552.915	552.915	16154.7	552.915	32678.8	552.915	552.915	552.915	552.915
m/z:279.1243 RT:17 min	26258.7	72200.4	62013.6	552.915	19059.4	552.915	23495.1	552.915	552.915	552.915	552.915	33185.2	552.915	552.915	552.915	28038.1
m/z:317.1764 RT:29.12 min	8461.33	552.915	552.915	552.915	552.915	5313.82	35899.6	552.915	6630.05	552.915	31197.5	29502.7	6103.71	552.915	552.915	552.915
m/z:321.1325 RT:31.69 min	552.915	552.915	552.915	15917.3	552.915	12916.8	31584.5	552.915	552.915	552.915	30723.2	552.915	8059.01	11644.4	552.915	17047.4
m/z:327.1276 RT:24.81 min	60840.1	552.915	552.915	552.915	552.915	552.915	101636	126391	552.915	2819.79	357708	262341	35300.9	552.915	552.915	552.915
m/z:329.1399 RT:22.07 min	5209.71	552.915	91091	34635	552.915	552.915	552.915	552.915	34093.9	13142.1	552.915	552.915	552.915	552.915	233449	1.28519e+06
m/z:329.1401 RT:25.66 min	20018.1	25979.5	552.915	552.915	6408.22	552.915	23611	552.915	32580.6	552.915	27685.4	30144.6	552.915	552.915	552.915	552.915
m/z:331.1556 RT:23.1 min	552.915	33422.2	50772.5	96108.8	8536.32	552.915	22217.5	552.915	552.915	552.915	552.915	552.915	552.915	552.915	18302.4	28413.4
m/z:343.1556 RT:26.31 min	135003	18999.5	16030.1	552.915	18819.6	552.915	57728.9	552.915	552.915	552.915	19046.7	552.915	6116.35	552.915	552.915	552.915
m/z:355.1591 RT:28.69 min	73721.7	552.915	552.915	552.915	552.915	552.915	14836.4	9261.35	24389.2	552.915	421589	129884	41352	552.915	552.915	552.915
m/z:361.0933 RT:18 min	552.915	6762.92	552.915	23466.1	552.915	552.915	16014.7	9482.31	552.915	552.915	552.915	552.915	552.915	4775.14	121485	102011
m/z:371.1142 RT:26.3 min	552.915	8956.81	24742.4	244562	552.915	552.915	3439.06	552.915	365740	552.915	552.915	552.915	552.915	552.915	582797	726890
m/z:371.1504 RT:28.26 min	7685.15	10162.4	6957.2	552.915	552.915	3319.39	16008.1	552.915	552.915	552.915	552.915	12006.3	552.915	552.915	552.915	11766
m/z:383.1505 RT:28.61 min	5233.74	4967.35	552.915	1270.7	552.915	552.915	16860	2798.07	552.915	552.915	552.915	12219.9	552.915	552.915	552.915	3810.85
m/z:387.1819 RT:29.42 min	552.915	37778.3	218032	399987	552.915	552.915	552.915	2336.03	552.915	552.915	8776.4	552.915	3611.7	552.915	5529.69	552.915
m/z:403.104 RT:19 min	552.915	49484.8	6525.38	552.915	552.915	552.915	552.915	552.915	17578.4	552.915	16093	10234.8	552.915	552.915	84089.3	418260
m/z:405.2691 RT:59.64 min	10992.1	61506.5	552.915	552.915	5841.54	552.915	552.915	552.915	2156.76	552.915	552.915	552.915	11018.2	19174.4	552.915	8174.8
m/z:417.1195 RT:21.73 min	552.915	28162.4	21241.3	55211.9	552.915	552.915	552.915	552.915	205014	15401.6	552.915	552.915	552.915	552.915	750510	1.62311e+06
m/z:447.1301 RT:22.66 min	552.915	17578.2	29718.3	102588	552.915	552.915	552.915	552.915	306566	5806.07	552.915	552.915	552.915	552.915	1.08662e+06	4.82111e+06
m/z:454.1383 RT:21.41 min	552.915	115245	206135	368609	552.915	552.915	552.915	552.915	689448	552.915	132332	552.915	552.915	302617	1.99162e+06	552.915
m/z:475.1615 RT:23.52 min	552.915	552.915	5606.88	21002.3	552.915	552.915	552.915	552.915	332942	6260.11	552.915	36834	552.915	552.915	904459	1.01803e+06
m/z:479.1929 RT:27.93 min	53614.4	552.915	552.915	552.915	96238	552.915	54530.3	23454.2	552.915	552.915	30414.2	552.915	552.915	552.915	23046.5	50158.4
m/z:485.0765 RT:19.36 min	552.915	393585	2.04387e+06	4.28575e+06	552.915	552.915	552.915	552.915	1.78396e+06	552.915	361544	552.915	552.915	552.915	3.60027e+06	2.0687e+06
m/z:485.1248 RT:21.41 min	552.915	552.915	31370.8	45891.4	552.915	552.915	552.915	552.915	132170	552.915	15648.5	552.915	552.915	51219.8	448274	44949.2
m/z:487.1252 RT:25.52 min	16419.1	552.915	552.915	552.915	33147.2	552.915	552.915	552.915	552.915	552.915	47602.9	23072.6	16719.1	552.915	15040.7	54793.7
m/z:491.266 RT:32.36 min	552.915	1.42521e+06	26614.4	72166.6	552.915	13156.6	552.915	552.915	552.915	552.915	552.915	30065.6	552.915	552.915	293179	8129.28
m/z:507.1515 RT:17.72 min	552.915	50319.5	93802.8	106015	552.915	552.915	552.915	552.915	171157	552.915	552.915	4788.82	552.915	552.915	1.42388e+06	729473
m/z:585.0927 RT:24.69 min	552.915	17231.1	22446.7	221544	552.915	552.915	552.915	552.915	56092.1	552.915	552.915	6136.28	552.915	552.915	257824	445128
m/z:615.1398 RT:17.64 min	552.915	552.915	189433	405094	552.915	552.915	552.915	552.915	579409	110966	552.915	552.915	552.915	159862	1.76166e+06	1.33745e+06
m/z:679.1982 RT:24.78 min	552.915	93289.4	552.915	231463	552.915	552.915	552.915	552.915	246219	552.915	46648.2	552.915	552.915	90428	1.71746e+06	18281
m/z:122.8988 RT:30.9 min	9533.73	12527.1	2076.99	552.915	20131.9	552.915	552.915	552.915	552.915	11026.1	552.915	552.915	16673.7	10728.6	552.915	552.915
m/z:122.8989 RT:50.19 min	10300.8	22221.2	4380	552.915	15821.1	21421.4	552.915	552.915	21676.3	552.915	552.915	552.915	40630	552.915	552.915	552.915
m/z:134.0003 RT:66.59 min	552.915	552.915	5392.33	552.915	4844.99	9855.03	552.915	5228.75	552.915	552.915	4344.88	7613.47	552.915	552.915	552.915	5875.58
m/z:147.057 RT:24.21 min	10968.2	22665.2	16483.3	552.915	552.915	552.915	552.915	552.915	552.915	18535.8	552.915	16259.5	12153.9	552.915	552.915	11042
m/z:155.0469 RT:66.14 min	552.915	552.915	1.12628e+06	552.915	552.915	459665	1.28228e+06	552.915	913849	552.915	1.26829e+06	1.03374e+06	552.915	1.43006e+06	552.915	552.915
m/z:169.0626 RT:66.39 min	552.915	59089	552.915	552.915	50011.4	552.915	41083.3	32662.3	43790.2	552.915	552.915	552.915	552.915	552.915	67420.3	32115.2
m/z:174.8298 RT:64.66 min	552.915	552.915	552.915	26003.2	64696	552.915	29110.3	552.915	56871.7	27619.9	552.915	12943.8	552.915	552.915	552.915	15216.9
m/z:209.0686 RT:65.77 min	552.915	30976.2	96356.3	56961.1	552.915	552.915	552.915	95610.5	552.915	552.915	552.915	69848.4	10125	142954	552.915	552.915
m/z:231.9324 RT:48.65 min	19699.9	552.915	552.915	552.915	30361.3	552.915	552.915	552.915	16420.3	552.915	552.915	18145.3	13533.1	13437.9	16357.2	552.915
m/z:235.048 RT:66.44 min	2409.72	11016.7	552.915	4375.14	552.915	552.915	552.915	552.915	4592.42	552.915	552.915	8119.55	552.915	11360.2	3872.69	552.915
m/z:249.0637 RT:66.5 min	53884.4	552.915	552.915	552.915	12121.4	51348.2	552.915	5371.76	552.915	52975	552.915	16498.2	552.915	7690.26	552.915	552.915
m/z:267.0743 RT:66.88 min	552.915	90791.6	552.915	552.915	552.915	22726.1	552.915	552.915	17396.2	48283.8	552.915	36714.4	58165	552.915	552.915	42079.1
m/z:440.8899 RT:64.44 min	552.915	179608	552.915	123575	552.915	552.915	204924	189972	552.915	552.915	552.915	552.915	137482	552.915	206924	181675
m/z:128.0359 RT:4.8 min	7011.5	552.915	1.96543e+08	1.12488e+08	552.915	15480.2	552.915	552.915	18592.4	7563.42	552.915	552.915	552.915	35351.3	552.915	552.915
m/z:130.0151 RT:76.3 min	5272.02	552.915	552.915	552.915	5982.42	9000.81	552.915	9993.54	6476.22	552.915	552.915	552.915	4956.69	552.915	552.915	13073.2
m/z:146.9241 RT:65.15 min	552.915	114957	552.915	98765.1	552.915	552.915	62263.5	65372.8	552.915	552.915	552.915	552.915	552.915	184919	242634	199831
m/z:152.9792 RT:65.5 min	552.915	552.915	78763.9	552.915	552.915	552.915	71977.5	552.915	20402.3	552.915	88635.8	224687	552.915	552.915	175257	30903.9
m/z:154.0265 RT:65.69 min	552.915	22083.9	40863.3	21845.2	552.915	55043.9	552.915	10256	552.915	552.915	552.915	552.915	552.915	552.915	163886	44162.7
m/z:159.032 RT:65.96 min	54144	636158	419538	552.915	552.915	552.915	552.915	496312	552.915	552.915	552.915	541208	34842.8	27191.2	552.915	552.915
m/z:166.0265 RT:65.72 min	186866	12844.6	552.915	13773.3	21898	552.915	552.915	552.915	552.915	55627.7	552.915	52796.6	16470.6	552.915	552.915	552.915
m/z:173.0575 RT:66.88 min	11776.2	29911	552.915	25602.7	552.915	18075.6	552.915	552.915	33288.2	33011.8	552.915	552.915	552.915	552.915	552.915	23281.7
m/z:197.0687 RT:66.4 min	552.915	552.915	63428.1	552.915	552.915	552.915	40490.6	552.915	61334.1	552.915	552.915	69919.4	45352.7	20510.9	552.915	5256.72
m/z:210.9503 RT:65.29 min	552.915	552.915	552.915	11794.9	90170.9	552.915	552.915	552.915	88420.3	74444.3	552.915	16080.5	552.915	45375.7	35466.8	552.915
m/z:299.9199 RT:64.05 min	552.915	552.915	552.915	7316.6	3360.65	1997.05	552.915	10377.2	552.915	552.915	4616.66	6508	552.915	552.915	552.915	5947.87
m/z:309.1714 RT:34.74 min	17765.5	29367.7	552.915	25282.6	552.915	552.915	37579.3	552.915	552.915	552.915	21966.7	27039.5	552.915	552.915	26736.7	552.915
m/z:655.3503 RT:54.36 min	5821.21	552.915	9065.93	552.915	552.915	552.915	13681.9	552.915	14958.1	552.915	12607.1	10213.5	552.915	552.915	552.915	13060.6
m/z:125.0251 RT:2.6 min	5127.24	552.915	552.915	55124.9	552.915	552.915	552.915	552.915	552.915	552.915	552.915	17229.7	18866.5	552.915	332265	28419.6
m/z:129.0312 RT:66.59 min	552.915	552.915	552.915	142201	552.915	106020	310927	552.915	552.915	552.915	552.915	552.915	98111.8	140373	129090	552.915
m/z:131.0468 RT:2.56 min	552.915	552.915	552.915	552.915	552.915	4934.5	552.915	552.915	23073.3	3465.61	552.915	552.915	19569.3	31633.5	6651.56	552.915
m/z:136.0159 RT:66.23 min	552.915	493866	552.915	447932	552.915	552.915	552.915	552.915	552.915	552.915	478703	552.915	14652.8	494954	28522.4	552.915
m/z:138.0201 RT:21.87 min	552.915	1.20248e+06	253277	455707	552.915	61342.9	89605.5	552.915	552.915	552.915	91365	552.915	552.915	552.915	552.915	552.915
m/z:144.0462 RT:11.65 min	552.915	4485.35	576177	876053	552.915	552.915	552.915	552.915	552.915	552.915	552.915	6682.02	552.915	552.915	267571	1.0759e+06
m/z:144.0542 RT:26.71 min	552.915	552.915	14189.2	127906	552.915	552.915	552.915	552.915	13429.6	552.915	552.915	552.915	552.915	20916.8	28825.7	6923.96
m/z:151.0156 RT:66.48 min	552.915	552.915	552.915	72850.1	552.915	55612.2	89150.9	20340	552.915	552.915	552.915	75143.8	552.915	29915.7	552.915	552.915
m/z:153.0201 RT:10.13 min	5748.76	552.915	552.915	552.915	2374.63	552.915	552.915	552.915	552.915	3529.08	552.915	552.915	552.915	22347.2	616321	899442
m/z:156.0502 RT:17.77 min	552.915	552.915	552.915	552.915	552.915	552.915	6228.45	552.915	12062.2	2834.58	552.915	552.915	552.915	13720	15819.2	6903.3
m/z:167.0508 RT:26.73 min	552.915	552.915	95904.6	471453	552.915	552.915	552.915	552.915	39397	552.915	552.915	552.915	552.915	117999	194820	53122.3
m/z:181.0876 RT:16.57 min	2347.3	8165.08	5281.59	552.915	552.915	552.915	552.915	552.915	552.915	552.915	14818.3	552.915	30709.2	15827.9	552.915	552.915
m/z:201.0562 RT:26.74 min	552.915	552.915	19612.6	73293	552.915	552.915	552.915	552.915	3680.63	552.915	552.915	552.915	552.915	21964.5	46272.2	8203.76
m/z:207.0524 RT:13.37 min	552.915	552.915	552.915	552.915	6941.24	552.915	552.915	6780.66	552.915	552.915	552.915	9153.96	7022.1	3597.61	552.915	16443.3
m/z:219.103 RT:19.38 min	552.915	7348.83	6491.45	26247.6	552.915	552.915	552.915	552.915	552.915	552.915	5627.61	15237	2750.16	552.915	552.915	552.915
m/z:225.0773 RT:16.36 min	6780.92	552.915	545204	1.42478e+06	552.915	552.915	552.915	552.915	552.915	552.915	2214.91	552.915	552.915	552.915	2.3979e+06	2.86355e+06
m/z:228.0433 RT:26.72 min	552.915	552.915	93232.6	448795	552.915	552.915	552.915	552.915	29131.5	552.915	552.915	552.915	552.915	110650	180035	55126.5
m/z:237.0637 RT:11.29 min	552.915	21682.3	552.915	552.915	26407.7	5226.36	9085.8	552.915	3764	4635.6	552.915	552.915	552.915	552.915	552.915	552.915
m/z:243.0701 RT:18.08 min	4863.83	552.915	29821.1	4626.76	552.915	552.915	85150.9	552.915	7390.95	552.915	552.915	23219.6	552.915	552.915	552.915	552.915
m/z:243.1973 RT:44.6 min	552.915	5271.83	552.915	552.915	552.915	552.915	552.915	552.915	37465.8	552.915	308920	552.915	39866.4	45497.2	552.915	1.60177e+06
m/z:244.0701 RT:25.96 min	552.915	316725	552.915	552.915	552.915	552.915	552.915	552.915	62856.5	552.915	23565.2	552.915	552.915	777362	498587	591658
m/z:245.0459 RT:19.51 min	552.915	552.915	4696.51	552.915	552.915	552.915	2720.92	552.915	552.915	552.915	552.915	2881	552.915	38813.8	9157.93	7552.79
m/z:247.0615 RT:19.4 min	552.915	20414	5068.03	41455.8	9611.78	552.915	552.915	552.915	552.915	552.915	552.915	552.915	552.915	31836.7	552.915	298572
m/z:247.1345 RT:31.56 min	116092	127237	552.915	552.915	552.915	552.915	552.915	552.915	552.915	552.915	29934.1	552.915	39197.2	33861.3	13096.8	552.915
m/z:261.1137 RT:17.96 min	21563.3	552.915	35172.2	86363.4	552.915	552.915	19696.1	552.915	552.915	552.915	552.915	552.915	552.915	552.915	15266	14322
m/z:265.1449 RT:19.95 min	552.915	80028.9	552.915	552.915	5058.16	552.915	22725.3	16493	552.915	552.915	552.915	552.915	9381.51	552.915	68221.9	552.915
m/z:267.1606 RT:21.35 min	8512.03	552.915	552.915	75954.5	2795.07	552.915	552.915	552.915	552.915	552.915	552.915	552.915	17255.1	552.915	1.2579e+06	1.41957e+06
m/z:269.046 RT:26.91 min	552.915	69689.8	575691	1.53648e+06	552.915	552.915	552.915	552.915	852443	552.915	552.915	552.915	552.915	552.915	5.07906e+06	1.22184e+06
m/z:285.1266 RT:28.09 min	552.915	169825	75424.4	121442	552.915	552.915	552.915	552.915	552.915	552.915	552.915	39296.5	19708.9	552.915	161093	552.915
m/z:285.1351 RT:14.48 min	3042.5	552.915	27097.3	76688.1	552.915	552.915	552.915	552.915	6655.28	552.915	552.915	552.915	552.915	552.915	186915	258113
m/z:291.0796 RT:25.58 min	552.915	552.915	86350	74327.2	84757.4	552.915	108959	42855.7	552.915	552.915	552.915	552.915	552.915	552.915	14920.3	552.915
m/z:297.1348 RT:19.11 min	552.915	552.915	28303.2	552.915	2607.84	552.915	552.915	552.915	552.915	552.915	552.915	20022.2	552.915	4915.08	78598.1	50114.8
m/z:297.1537 RT:33.63 min	552.915	552.915	552.915	552.915	552.915	552.915	45937.6	28225.3	35439.4	552.915	68621.3	183474	552.915	552.915	552.915	49573.2
m/z:299.0931 RT:19.01 min	552.915	552.915	16761.4	5369.59	552.915	552.915	552.915	552.915	59393.5	552.915	552.915	552.915	552.915	7643.62	409618	316768
m/z:301.1214 RT:27.94 min	23201	552.915	552.915	552.915	552.915	552.915	63630.3	552.915	552.915	552.915	552.915	35085.5	15928.1	22243	24242.5	552.915
m/z:309.1348 RT:20.46 min	552.915	552.915	552.915	552.915	50204.4	23729.7	552.915	3275.23	552.915	552.915	136167	552.915	67394.6	552.915	35546.2	552.915
m/z:311.1505 RT:27.2 min	12000.9	552.915	16351.6	31876.5	2229.72	552.915	23948.6	552.915	552.915	552.915	552.915	20058.6	552.915	552.915	552.915	552.915
m/z:311.1694 RT:36.38 min	552.915	552.915	552.915	552.915	552.915	552.915	552.915	26330.7	76647.1	552.915	10080.8	147731	552.915	552.915	47092.8	165634
m/z:321.1712 RT:25.18 min	552.915	552.915	552.915	552.915	27974.1	14438.3	552.915	552.915	552.915	552.915	91182.5	552.915	21931.3	552.915	8331.97	9865.35
m/z:327.1606 RT:26.91 min	111512	18115.9	552.915	22071.5	20874.8	552.915	31429.5	552.915	552.915	552.915	552.915	27130.6	552.915	552.915	552.915	552.915
m/z:327.1609 RT:32.14 min	552.915	3429.27	552.915	552.915	552.915	26844.5	141704	80636.3	552.915	552.915	8833.46	12113.7	552.915	552.915	552.915	552.915
m/z:329.0672 RT:21.78 min	24423.4	552.915	38916.7	93366.4	552.915	552.915	552.915	552.915	11310.8	552.915	552.915	552.915	552.915	552.915	92641.1	57642.7
m/z:333.2079 RT:34.06 min	89522.7	6880.07	552.915	552.915	552.915	552.915	552.915	552.915	35401.6	552.915	552.915	552.915	552.915	32331.1	72272.5	19806.8
m/z:343.1192 RT:19.16 min	552.915	552.915	552.915	12178.4	552.915	552.915	552.915	552.915	11681.7	552.915	5295.5	552.915	552.915	18183.3	185245	191084
m/z:347.1142 RT:18.85 min	552.915	6436.34	28588.1	57539.7	552.915	552.915	552.915	552.915	42555.2	552.915	552.915	552.915	552.915	552.915	529960	1.08601e+06
m/z:350.2059 RT:29.08 min	197261	552.915	552.915	552.915	552.915	552.915	552.915	552.915	25972.6	552.915	50071	78276.8	50567.8	94590.6	552.915	552.915
m/z:353.161 RT:18.85 min	18426	552.915	40014.2	27042.3	552.915	552.915	39856	22787.1	552.915	552.915	552.915	552.915	552.915	552.915	13910.2	552.915
m/z:357.0985 RT:21.37 min	552.915	87405.3	32604.2	70844.4	552.915	552.915	552.915	552.915	19765	552.915	552.915	552.915	552.915	552.915	312038	706926
m/z:361.166 RT:21.38 min	552.915	32079.3	55190.6	124535	552.915	552.915	552.915	552.915	552.915	552.915	4653.43	552.915	552.915	552.915	335768	1.04223e+06
m/z:371.1716 RT:19.48 min	552.915	312278	41767.3	102270	552.915	552.915	552.915	552.915	552.915	552.915	552.915	13148.5	552.915	552.915	2.6335e+06	1.25602e+06
m/z:373.0934 RT:17.02 min	552.915	552.915	17795.4	28070.4	552.915	552.915	552.915	552.915	552.915	552.915	552.915	3786.97	552.915	28498.8	35904.7	93499.6
m/z:373.1297 RT:21.78 min	4602.72	552.915	552.915	552.915	552.915	552.915	552.915	552.915	552.915	15894.7	552.915	19133.9	552.915	12678.2	5.77732e+06	4.94482e+06
m/z:375.109 RT:21.07 min	552.915	12549.9	15266.8	49307.1	552.915	552.915	552.915	552.915	34892.3	552.915	552.915	552.915	552.915	552.915	134527	355570
m/z:379.1767 RT:18.22 min	42250.6	552.915	74538.7	37550.4	18936.6	552.915	74466.4	552.915	552.915	552.915	552.915	552.915	552.915	552.915	11233	552.915
m/z:387.1819 RT:26.44 min	2655.83	552.915	57750.1	29857.1	552.915	15986.2	552.915	9673.29	552.915	552.915	552.915	552.915	552.915	552.915	8074.09	552.915
m/z:389.1248 RT:18.49 min	552.915	552.915	187342	263392	552.915	552.915	552.915	552.915	14496.9	552.915	552.915	552.915	552.915	16158.9	1.16609e+07	7.99608e+06
m/z:391.1406 RT:16.09 min	552.915	552.915	552.915	14694.3	552.915	552.915	552.915	552.915	5870.89	552.915	552.915	9259.65	552.915	8952.71	51853.9	143118
m/z:391.1403 RT:20.06 min	20297.5	552.915	552.915	26105.4	552.915	552.915	552.915	552.915	55309.3	552.915	552.915	552.915	6595.97	552.915	176395	225801
m/z:395.1141 RT:22.31 min	27121.5	552.915	3532.89	12644.1	552.915	552.915	552.915	2503.58	9069.94	552.915	552.915	552.915	552.915	552.915	52863.5	552.915
m/z:395.208 RT:29.76 min	8922.96	552.915	552.915	8391.89	552.915	552.915	552.915	552.915	10146.7	552.915	5637.83	11077.7	552.915	552.915	552.915	9115.29
m/z:401.1248 RT:17.7 min	552.915	552.915	8408.48	10946.3	552.915	552.915	552.915	552.915	23784.9	552.915	552.915	552.915	552.915	52070.7	56564.8	61233.5
m/z:403.104 RT:18.32 min	552.915	552.915	6075.63	552.915	552.915	552.915	552.915	552.915	4313.12	552.915	4449.61	14010.9	552.915	35734.2	552.915	38232.4
m/z:403.1403 RT:21.53 min	552.915	6910.7	37667.5	101749	552.915	552.915	552.915	552.915	704507	552.915	552.915	552.915	552.915	552.915	1.20338e+06	1.3583e+06
m/z:419.1353 RT:18.5 min	552.915	552.915	21472	19536	552.915	552.915	552.915	552.915	51869.4	552.915	552.915	552.915	552.915	19035.8	702859	515993
m/z:419.1352 RT:20.76 min	552.915	552.915	69449.6	118715	552.915	552.915	552.915	552.915	67232.9	552.915	552.915	552.915	552.915	14655.9	2.5117e+06	5.17872e+06
m/z:427.2132 RT:28.8 min	552.915	552.915	552.915	38609.6	9498.07	61154	26918.9	552.915	552.915	552.915	14091.4	552.915	552.915	552.915	210310	552.915
m/z:445.2236 RT:24.61 min	552.915	552.915	552.915	552.915	552.915	30779.5	19502.9	15444.1	552.915	552.915	34398	16881.6	552.915	552.915	19675.2	552.915
m/z:465.0721 RT:12.55 min	552.915	25133.8	90104.4	61076.8	552.915	552.915	552.915	552.915	72223.6	552.915	552.915	552.915	552.915	552.915	116294	25459.7
m/z:473.1458 RT:23.41 min	552.915	35763	120426	211187	552.915	552.915	552.915	552.915	552.915	552.915	552.915	9075.71	552.915	552.915	714478	19069.7
m/z:485.1359 RT:37.45 min	552.915	552.915	552.915	552.915	26619.2	552.915	47723.2	21165.3	552.915	2672.95	552.915	15421.1	15161.6	552.915	552.915	552.915
m/z:489.1406 RT:21.89 min	552.915	150125	122449	312153	552.915	552.915	552.915	552.915	552.915	552.915	552.915	12572.7	552.915	552.915	2.214e+06	2.27427e+06
m/z:503.1024 RT:21.4 min	552.915	552.915	26705.6	94665	552.915	552.915	552.915	552.915	109436	552.915	552.915	552.915	552.915	62787.6	565472	1.26461e+06
m/z:505.1511 RT:24.07 min	1.18749e+06	552.915	552.915	552.915	552.915	552.915	552.915	552.915	67357.1	552.915	552.915	7606.34	552.915	29291.8	172647	130916
m/z:523.1173 RT:26.02 min	327982	155325	552.915	552.915	552.915	552.915	552.915	552.915	48494.7	552.915	552.915	552.915	552.915	295569	146039	106143
m/z:537.1622 RT:19.42 min	552.915	10832	122168	978312	552.915	552.915	552.915	552.915	124779	552.915	552.915	552.915	552.915	552.915	392395	553204
m/z:537.1622 RT:20.31 min	552.915	58002.7	677986	1.49203e+06	552.915	552.915	552.915	552.915	194132	552.915	552.915	552.915	552.915	552.915	49233.3	1.26267e+06
m/z:555.0823 RT:26.21 min	552.915	19303.9	20676.7	114115	552.915	552.915	552.915	552.915	69285.3	552.915	552.915	552.915	552.915	552.915	538157	1.07037e+06
m/z:597.1987 RT:23.96 min	552.915	7214.97	42952.3	103146	552.915	552.915	552.915	552.915	24959.6	552.915	552.915	552.915	552.915	552.915	5.72886e+06	8.46452e+06
m/z:617.119 RT:16.59 min	552.915	88895.1	198695	246986	552.915	552.915	552.915	552.915	342690	552.915	552.915	552.915	552.915	552.915	765250	1.15765e+06
m/z:115.0155 RT:18.86 min	552.915	552.915	552.915	552.915	5387.99	552.915	39726.1	18271.5	8305.41	24874.9	552.915	552.915	27160.7	552.915	552.915	552.915
m/z:128.0108 RT:66.54 min	4158.65	552.915	19491.2	5023.3	16809.5	552.915	552.915	552.915	552.915	552.915	552.915	552.915	552.915	552.915	24061.1	10291
m/z:130.0151 RT:5.79 min	552.915	5978.47	552.915	552.915	4605.7	552.915	8220.08	15308.5	552.915	6426.26	552.915	552.915	552.915	552.915	552.915	3323.43
m/z:141.0676 RT:66.2 min	552.915	552.915	16727.6	552.915	7353.77	552.915	552.915	6609.52	3678.91	552.915	7040.96	13618	552.915	552.915	552.915	552.915
m/z:153.8693 RT:64.28 min	552.915	552.915	197149	552.915	552.915	552.915	552.915	76289.8	552.915	552.915	552.915	96171	552.915	205686	160804	5626.76
m/z:156.042 RT:28.91 min	44095.9	552.915	552.915	18720	552.915	20940	552.915	552.915	552.915	552.915	552.915	552.915	26562.9	552.915	22737.8	12026.5
m/z:157.0262 RT:9.19 min	552.915	552.915	552.915	552.915	11418.2	6833.45	552.915	552.915	552.915	552.915	552.915	12195	9991.63	552.915	6858.73	9975.54
m/z:186.0527 RT:66.26 min	552.915	552.915	552.915	552.915	552.915	10991.3	51925.9	26360.8	552.915	552.915	552.915	34618.6	27999.7	14920.4	552.915	552.915
m/z:195.053 RT:66.55 min	552.915	50298.2	35153.5	26382.4	552.915	92996.7	552.915	92452.9	552.915	552.915	552.915	552.915	16924.2	552.915	552.915	552.915
m/z:230.9565 RT:64.88 min	25539.3	21564.1	552.915	19191.9	39814.5	552.915	552.915	16606.3	552.915	552.915	14711.7	552.915	552.915	552.915	552.915	552.915
m/z:237.0636 RT:65.93 min	8922.23	103382	552.915	13177.9	8972.3	552.915	552.915	552.915	552.915	552.915	552.915	15603.8	552.915	552.915	552.915	12562.8
m/z:260.9169 RT:65.25 min	552.915	43418.1	552.915	552.915	552.915	49073.4	552.915	552.915	552.915	50773.4	52460.3	114446	552.915	84435.7	552.915	552.915
m/z:266.0903 RT:66.3 min	8381.85	17099.2	552.915	11338.2	552.915	552.915	552.915	552.915	552.915	13532.4	552.915	552.915	4518.88	552.915	552.915	5470.16
m/z:289.1057 RT:27.28 min	552.915	552.915	552.915	552.915	7965.39	552.915	3391.81	7954.03	552.915	12450.7	552.915	552.915	3904.16	552.915	552.915	2772.26
m/z:311.1695 RT:37.99 min	552.915	552.915	552.915	552.915	35229	552.915	552.915	552.915	42529.6	95627.3	552.915	126413	552.915	552.915	176557	251153
m/z:157.0261 RT:78.06 min	3680.75	552.915	7398.52	13336	2640.67	552.915	8039.18	552.915	552.915	552.915	552.915	4788.05	552.915	552.915	552.915	552.915
m/z:212.0684 RT:67.16 min	3098.63	552.915	33566	552.915	4525.73	552.915	552.915	552.915	552.915	552.915	552.915	552.915	62686.2	20092	24729.1	552.915
m/z:473.2837 RT:51.05 min	378819	552.915	1.04431e+06	219320	552.915	252641	552.915	552.915	400433	552.915	552.915	652365	552.915	552.915	552.915	552.915
m/z:117.0563 RT:8.93 min	552.915	291907	1.37173e+06	3.56455e+06	552.915	552.915	552.915	552.915	552.915	2.24136e+06	552.915	552.915	552.915	552.915	8.33436e+06	552.915
m/z:119.0507 RT:26.7 min	17153	552.915	74589.2	415403	552.915	552.915	552.915	552.915	552.915	552.915	552.915	552.915	552.915	123727	187347	552.915
m/z:124.0159 RT:2.17 min	552.915	552.915	552.915	552.915	552.915	552.915	552.915	552.915	17690.5	4375.07	552.915	552.915	11283.9	552.915	7686.41	9043.98
m/z:131.072 RT:14.72 min	552.915	210408	2.51711e+06	7.40219e+06	552.915	552.915	552.915	552.915	552.915	552.915	552.915	552.915	552.915	552.915	451565	2.02962e+06
m/z:147.067 RT:5.33 min	552.915	138667	1.85107e+06	4.59772e+06	552.915	552.915	552.915	552.915	552.915	552.915	552.915	552.915	552.915	552.915	2.13268e+07	1.11947e+07
m/z:149.0251 RT:3 min	552.915	552.915	126032	552.915	552.915	552.915	552.915	552.915	552.915	552.915	552.915	90820.3	104111	552.915	529951	923282
m/z:149.0252 RT:8.14 min	552.915	277687	655524	1.1071e+06	552.915	552.915	552.915	552.915	552.915	552.915	552.915	552.915	552.915	552.915	2.46525e+06	3.12458e+06
m/z:156.0502 RT:65.71 min	552.915	552.915	552.915	10624.2	552.915	552.915	7256.1	552.915	552.915	552.915	552.915	552.915	2565.91	14442.4	10383.1	552.915
m/z:159.0821 RT:20.17 min	552.915	552.915	552.915	48572.3	552.915	552.915	552.915	552.915	16568	552.915	552.915	552.915	552.915	72168.3	103443	127225
m/z:161.084 RT:66 min	17635.1	552.915	552.915	552.915	552.915	552.915	552.915	552.915	6752.16	552.915	552.915	552.915	10170.4	552.915	4905.61	9747.36
m/z:180.0391 RT:10.45 min	552.915	3958.11	72954.9	158719	552.915	552.915	552.915	552.915	552.915	552.915	552.915	552.915	552.915	552.915	100480	344317
m/z:181.0875 RT:27.74 min	552.915	43467	3083.32	552.915	552.915	552.915	552.915	552.915	552.915	552.915	552.915	552.915	552.915	93421.1	123895	382469
m/z:184.0535 RT:26.68 min	552.915	552.915	5245.38	117054	552.915	552.915	552.915	552.915	552.915	552.915	552.915	552.915	552.915	16175.9	33658.8	7647.88
m/z:195.0308 RT:5.1 min	552.915	207494	492317	1.58121e+06	552.915	552.915	552.915	552.915	552.915	552.915	552.915	552.915	552.915	552.915	490044	250735
m/z:195.0306 RT:15.38 min	552.915	38513.1	93909.8	368705	552.915	552.915	552.915	552.915	552.915	552.915	552.915	552.915	552.915	552.915	292568	641675
m/z:195.0671 RT:4.77 min	552.915	552.915	396728	552.915	552.915	552.915	552.915	552.915	2335.42	552.915	552.915	552.915	552.915	3576.93	8.45335e+06	6.21429e+06
m/z:201.0562 RT:21.16 min	11149.1	552.915	4311.05	8072.28	552.915	552.915	552.915	552.915	3102.21	552.915	552.915	552.915	552.915	9531.41	552.915	552.915
m/z:209.0463 RT:4.26 min	552.915	552.915	552.915	552.915	552.915	552.915	552.915	552.915	20716.4	552.915	552.915	2712.49	552.915	7994	272121	2.58564e+06
m/z:209.0823 RT:22.93 min	552.915	60993.7	8244.2	36154	2052.79	552.915	552.915	552.915	552.915	552.915	552.915	552.915	552.915	552.915	552.915	164559
m/z:210.0537 RT:15.34 min	552.915	30677.6	151528	463973	552.915	552.915	552.915	552.915	552.915	552.915	552.915	552.915	552.915	552.915	733506	1.5113e+06
m/z:214.0477 RT:68.61 min	10696.3	552.915	552.915	552.915	9286.68	552.915	552.915	552.915	552.915	552.915	552.915	552.915	3365.85	4554.04	552.915	3451.5
m/z:217.0874 RT:26.75 min	2281.2	552.915	30614.3	235121	552.915	552.915	552.915	552.915	552.915	552.915	552.915	552.915	552.915	11046.8	113540	552.915
m/z:219.1031 RT:21.31 min	2289.66	552.915	16844.4	64304.2	552.915	552.915	552.915	552.915	552.915	13765.9	552.915	35052.9	552.915	552.915	552.915	552.915
m/z:232.8937 RT:2.32 min	552.915	552.915	552.915	552.915	552.915	552.915	552.915	552.915	65732.6	552.915	111693	552.915	121264	209957	94081.6	552.915
m/z:235.0616 RT:18.95 min	552.915	18691.3	372071	856066	552.915	552.915	552.915	552.915	8639.74	552.915	552.915	552.915	552.915	552.915	179338	552.915
m/z:237.041 RT:18.11 min	552.915	8550.15	99451.4	186309	552.915	552.915	552.915	552.915	552.915	552.915	552.915	552.915	552.915	552.915	1.20973e+06	481239
m/z:237.0562 RT:21.53 min	552.915	552.915	23776.6	552.915	552.915	552.915	552.915	552.915	86587.3	552.915	552.915	552.915	552.915	25151.2	229084	10961.3
m/z:238.9325 RT:63.67 min	18746.5	552.915	39788	16755	552.915	31849.1	552.915	552.915	43608.4	552.915	552.915	552.915	552.915	552.915	552.915	552.915
m/z:243.0341 RT:13.01 min	552.915	552.915	552.915	552.915	87241.5	113128	88219.7	552.915	552.915	552.915	78187.5	552.915	552.915	552.915	552.915	10824.5
m/z:243.0667 RT:19.46 min	552.915	324102	1.98686e+06	3.74608e+06	552.915	552.915	552.915	552.915	552.915	552.915	26273.1	552.915	552.915	552.915	552.915	1.61855e+06
m/z:248.1377 RT:26.93 min	47123.9	95930.2	10674.5	552.915	552.915	552.915	552.915	552.915	552.915	552.915	38395.6	552.915	13074.1	552.915	552.915	552.915
m/z:251.078 RT:3.1 min	552.915	7584.81	85546.1	244627	552.915	552.915	552.915	552.915	552.915	552.915	552.915	552.915	552.915	552.915	57620.9	77103.9
m/z:251.1292 RT:27.17 min	97495	87431.1	48526.6	552.915	552.915	552.915	552.915	552.915	552.915	552.915	552.915	552.915	5428.99	552.915	5433.67	552.915
m/z:251.1658 RT:32.12 min	108063	552.915	552.915	552.915	552.915	552.915	552.915	552.915	552.915	552.915	16340.1	552.915	44143.5	552.915	54958	24148.1
m/z:253.1089 RT:13.27 min	552.915	552.915	128202	724018	552.915	552.915	552.915	552.915	552.915	552.915	552.915	552.915	1710.9	552.915	252624	265952
m/z:253.1087 RT:15.35 min	552.915	552.915	552.915	552.915	552.915	552.915	552.915	552.915	5645.54	552.915	28585	552.915	552.915	8306.07	51435.5	60164.3
m/z:253.1451 RT:33.67 min	36806.9	552.915	12860.9	9628.61	552.915	552.915	24914.2	552.915	552.915	552.915	552.915	552.915	552.915	552.915	552.915	69089.6
m/z:253.1815 RT:33.32 min	46404.1	552.915	552.915	552.915	552.915	552.915	25942.6	552.915	552.915	552.915	552.915	552.915	552.915	38489.3	10144.8	29805.4
m/z:265.1449 RT:21.92 min	57271.1	552.915	552.915	552.915	87798.6	59679.6	552.915	164003	552.915	552.915	552.915	552.915	155633	552.915	552.915	552.915
m/z:270.1796 RT:28.84 min	217596	552.915	552.915	552.915	552.915	552.915	121817	552.915	552.915	552.915	552.915	552.915	119490	231156	552.915	59767
m/z:273.1712 RT:24.25 min	552.915	22348.6	62667.2	205273	552.915	552.915	552.915	552.915	552.915	552.915	552.915	552.915	552.915	552.915	286937	587161
m/z:277.0723 RT:18.02 min	552.915	2537.47	23950.7	93851.4	552.915	552.915	552.915	552.915	552.915	552.915	552.915	552.915	552.915	20677.5	552.915	51438.4
m/z:278.8807 RT:2.23 min	552.915	126924	552.915	552.915	60905.3	32311.7	552.915	27853.9	552.915	552.915	552.915	552.915	552.915	552.915	21542.8	552.915
m/z:281.0672 RT:16.31 min	552.915	22105.8	188175	333607	552.915	552.915	552.915	552.915	552.915	552.915	552.915	552.915	552.915	552.915	1.60245e+06	262315
m/z:287.0566 RT:25.31 min	552.915	32067.2	552.915	552.915	552.915	552.915	552.915	552.915	87513.4	552.915	552.915	552.915	552.915	34770.8	1.55586e+06	4.66467e+06
m/z:299.0964 RT:21.76 min	23969	552.915	552.915	552.915	11201.4	552.915	552.915	552.915	31194.4	552.915	138924	278056	552.915	552.915	552.915	552.915
m/z:311.0777 RT:17.72 min	552.915	36150.2	108676	221570	552.915	552.915	552.915	552.915	552.915	552.915	552.915	552.915	552.915	552.915	562730	43095.7
m/z:313.0723 RT:18.74 min	552.915	552.915	4484.56	7097.89	552.915	552.915	552.915	552.915	552.915	552.915	552.915	552.915	552.915	11007.4	103581	32033.6
m/z:323.0236 RT:21.23 min	552.915	4.75393e+06	239892	567650	552.915	552.915	552.915	552.915	552.915	552.915	53471.1	552.915	552.915	165563	552.915	552.915
m/z:329.0671 RT:27.24 min	552.915	23049	30132.1	108659	552.915	552.915	552.915	552.915	552.915	552.915	552.915	552.915	552.915	552.915	340880	94018.5
m/z:333.2078 RT:31.93 min	5072.58	552.915	552.915	552.915	552.915	552.915	552.915	552.915	20209.2	552.915	23755.5	22912.1	552.915	14374.4	552.915	552.915
m/z:345.0985 RT:21.12 min	552.915	552.915	8526.5	17233.9	552.915	552.915	552.915	552.915	552.915	552.915	552.915	552.915	552.915	9129.91	62635.8	65605.8
m/z:347.1869 RT:28.36 min	552.915	552.915	552.915	552.915	552.915	552.915	552.915	552.915	13961	552.915	98690.3	552.915	22065.9	14156.3	552.915	65687.2
m/z:349.1087 RT:27.5 min	552.915	552.915	552.915	552.915	552.915	552.915	552.915	552.915	3521.93	552.915	552.915	37871.9	552.915	46111.7	63464.7	11279.8
m/z:355.159 RT:29.8 min	552.915	552.915	552.915	552.915	552.915	552.915	552.915	552.915	552.915	222156	91527.2	152762	552.915	552.915	17399.9	189112
m/z:359.1505 RT:19.18 min	21108.6	552.915	552.915	552.915	552.915	552.915	16392.8	552.915	552.915	552.915	552.915	552.915	552.915	35335.4	42160.3	16885.9
m/z:359.1505 RT:21.12 min	17757.3	552.915	10079.8	34681.1	552.915	552.915	552.915	552.915	48649.3	552.915	552.915	552.915	552.915	552.915	83044.7	552.915
m/z:363.1817 RT:22.61 min	552.915	125222	552.915	552.915	47694.9	552.915	82116.2	15442.7	552.915	552.915	200626	552.915	552.915	552.915	552.915	552.915
m/z:371.114 RT:23.35 min	552.915	11063.2	219529	411676	552.915	552.915	552.915	552.915	552.915	552.915	552.915	552.915	552.915	552.915	3.19162e+06	6.35961e+06
m/z:383.114 RT:21.91 min	552.915	23019.2	14872.9	17915.5	552.915	552.915	552.915	552.915	552.915	552.915	552.915	552.915	552.915	552.915	262234	193456
m/z:385.0935 RT:20.35 min	552.915	552.915	552.915	552.915	552.915	552.915	552.915	552.915	37940.1	552.915	8345.76	552.915	552.915	13312.2	54422.8	54883.2
m/z:387.1452 RT:22.95 min	552.915	552.915	552.915	552.915	4652.19	552.915	552.915	552.915	25051.4	552.915	552.915	552.915	552.915	1452.91	37753.3	35485.5
m/z:389.0889 RT:18.87 min	552.915	552.915	552.915	7193.56	552.915	552.915	552.915	552.915	5314.34	552.915	552.915	552.915	552.915	3547.59	180406	140263
m/z:389.0883 RT:21.11 min	552.915	23987.6	5060.76	21978.7	552.915	552.915	552.915	552.915	552.915	552.915	552.915	552.915	552.915	552.915	154246	173864
m/z:389.1247 RT:20.46 min	552.915	552.915	552.915	37528.5	552.915	552.915	552.915	552.915	175587	552.915	552.915	552.915	552.915	27655.5	382191	645021
m/z:389.1977 RT:30.8 min	552.915	225609	16390.2	12403.4	552.915	552.915	552.915	552.915	552.915	552.915	7910.16	552.915	552.915	552.915	552.915	4186.75
m/z:393.156 RT:27.42 min	552.915	5088.31	15849.2	27849.5	552.915	552.915	2742.93	552.915	552.915	552.915	552.915	552.915	552.915	52582.3	552.915	552.915
m/z:393.2288 RT:34.06 min	552.915	552.915	552.915	552.915	552.915	552.915	552.915	552.915	552.915	552.915	4943.14	13381.9	2004.89	552.915	6208.67	5290.56
m/z:395.0447 RT:18.53 min	552.915	552.915	552.915	19509.4	552.915	552.915	552.915	552.915	7923.15	552.915	552.915	552.915	552.915	49836.1	553741	193481
m/z:397.0933 RT:26.42 min	552.915	22507.5	552.915	7625.82	552.915	552.915	552.915	552.915	552.915	552.915	552.915	552.915	552.915	6758.94	94864	88788.1
m/z:397.0934 RT:29.43 min	552.915	552.915	552.915	552.915	552.915	552.915	552.915	552.915	48789.1	552.915	552.915	10453.2	552.915	21150.4	104955	119576
m/z:397.1663 RT:32.43 min	552.915	14731.4	122786	11283.8	552.915	552.915	552.915	552.915	552.915	552.915	9172.97	5775.26	552.915	552.915	552.915	552.915
m/z:399.1089 RT:26.63 min	552.915	552.915	552.915	552.915	552.915	552.915	552.915	552.915	3468.51	552.915	552.915	4379.13	552.915	16475.7	110002	612676
m/z:399.1821 RT:33.74 min	552.915	143328	3.80688e+06	5.76294e+06	552.915	552.915	34620.3	552.915	552.915	552.915	552.915	552.915	552.915	552.915	552.915	18562.6
m/z:401.0881 RT:21.31 min	552.915	142429	46179.5	3822.09	552.915	552.915	552.915	552.915	552.915	552.915	552.915	552.915	552.915	552.915	324054	448634
m/z:401.0882 RT:21.97 min	552.915	35140.6	552.915	72326.3	552.915	552.915	552.915	552.915	552.915	552.915	552.915	552.915	552.915	65696.4	55355.7	55002.3
m/z:411.1093 RT:24.48 min	2527.56	552.915	20841	12490.2	552.915	552.915	552.915	552.915	552.915	552.915	552.915	552.915	552.915	3045.76	552.915	34967.2
m/z:415.104 RT:19.57 min	552.915	552.915	552.915	552.915	552.915	552.915	552.915	552.915	4508.51	552.915	37109.1	552.915	552.915	6313.48	15776.2	74234.9
m/z:419.099 RT:18.7 min	552.915	262068	11171.7	25829.7	552.915	552.915	552.915	552.915	552.915	552.915	552.915	552.915	552.915	552.915	17661.4	22625.3
m/z:419.1353 RT:18.14 min	552.915	552.915	552.915	23690.3	552.915	552.915	552.915	552.915	95839.2	552.915	552.915	552.915	552.915	39911.4	608250	875150
m/z:421.1145 RT:19.63 min	552.915	4337.66	14943.9	64815.1	552.915	552.915	552.915	552.915	14662.6	552.915	552.915	552.915	552.915	552.915	552.915	131031
m/z:436.2247 RT:18.43 min	552.915	552.915	295827	783731	552.915	552.915	552.915	552.915	552.915	552.915	552.915	552.915	552.915	18829.7	547561	26228.8
m/z:443.099 RT:18.77 min	47573.7	552.915	59268.3	57465.9	552.915	46828	67320.9	552.915	552.915	552.915	552.915	552.915	552.915	552.915	552.915	552.915
m/z:443.1717 RT:28.83 min	10779.5	552.915	552.915	552.915	552.915	552.915	552.915	552.915	552.915	552.915	552.915	9887.81	552.915	14311.8	14196.3	18200.8
m/z:467.1141 RT:22.91 min	552.915	552.915	552.915	552.915	552.915	552.915	552.915	552.915	330031	71679.5	464200	552.915	552.915	1.00843e+06	552.915	6.51051e+06
m/z:470.1463 RT:20.19 min	552.915	8391.83	83384.2	231254	552.915	552.915	552.915	552.915	552.915	552.915	552.915	552.915	552.915	23677.8	206755	552.915
m/z:481.0935 RT:24.74 min	552.915	552.915	552.915	552.915	552.915	552.915	552.915	552.915	37052.6	552.915	54049.3	552.915	552.915	21556.5	37489.9	2.35652e+06
m/z:489.1197 RT:20.21 min	33916.6	552.915	552.915	552.915	552.915	67541.8	552.915	552.915	552.915	552.915	552.915	552.915	552.915	7400.88	72703.1	44772.7
m/z:497.1824 RT:27.47 min	552.915	552.915	552.915	552.915	552.915	552.915	552.915	552.915	411153	552.915	30059.1	552.915	552.915	1.00832e+06	1.50317e+06	1.03285e+06
m/z:499.0558 RT:18.7 min	552.915	677588	552.915	552.915	552.915	552.915	552.915	552.915	552.915	552.915	61237.4	552.915	855136	497932	552.915	335712
m/z:500.1567 RT:20.83 min	552.915	239455	3.5549e+06	5.23362e+06	552.915	552.915	552.915	552.915	552.915	552.915	552.915	552.915	552.915	552.915	1.6972e+06	80330.5
m/z:501.1198 RT:25.96 min	62763.1	20471.5	552.915	552.915	552.915	552.915	552.915	552.915	552.915	552.915	552.915	552.915	552.915	57349.8	38905.1	44496.7
m/z:507.1516 RT:19.77 min	8931.69	552.915	23244.6	62639.5	552.915	552.915	552.915	552.915	44889	552.915	552.915	552.915	552.915	552.915	552.915	43136.5
m/z:509.1309 RT:18.54 min	552.915	3914.79	6225.79	17364.2	552.915	552.915	552.915	552.915	552.915	552.915	552.915	552.915	552.915	552.915	16879.6	15005.6
m/z:515.1243 RT:13.02 min	552.915	552.915	552.915	552.915	552.915	552.915	552.915	552.915	179524	552.915	552.915	100432	552.915	28838	220428	315227
m/z:518.1675 RT:17.15 min	552.915	124316	3.79511e+06	8.89747e+06	552.915	552.915	552.915	552.915	552.915	552.915	552.915	552.915	552.915	552.915	29746.5	24607.2
m/z:525.1774 RT:28.71 min	552.915	552.915	552.915	552.915	552.915	552.915	552.915	552.915	82724.5	552.915	552.915	30300.3	552.915	56406.5	134735	133759
m/z:534.1494 RT:26.21 min	57030.9	63845.4	552.915	552.915	552.915	552.915	552.915	552.915	552.915	552.915	552.915	552.915	552.915	57435.2	124740	55960.8
m/z:537.1409 RT:25.98 min	33320.8	15450.7	552.915	552.915	552.915	552.915	552.915	552.915	552.915	552.915	552.915	552.915	552.915	52371.6	28329.2	39473.4
m/z:551.1776 RT:20.24 min	552.915	1.26627e+06	1.04094e+07	1.29143e+07	552.915	552.915	552.915	552.915	552.915	552.915	552.915	552.915	552.915	552.915	43621.2	230272
m/z:555.1881 RT:24.11 min	552.915	552.915	10329.1	552.915	552.915	552.915	552.915	552.915	26091.2	552.915	552.915	552.915	552.915	31667.9	36904.2	29156.2
m/z:560.2667 RT:45.67 min	552.915	552.915	552.915	552.915	552.915	552.915	552.915	552.915	552.915	552.915	32743.3	52380.9	17654.4	552.915	13340.7	52093
m/z:567.0972 RT:21.76 min	45250.5	552.915	196190	30267.4	552.915	552.915	121951	552.915	552.915	552.915	552.915	552.915	552.915	552.915	552.915	35851.5
m/z:571.077 RT:20.52 min	552.915	6984.83	160961	461913	552.915	552.915	552.915	552.915	552.915	552.915	552.915	552.915	552.915	552.915	209805	142777
m/z:576.2618 RT:41.82 min	552.915	552.915	552.915	552.915	552.915	552.915	6399.21	552.915	552.915	552.915	25511.6	552.915	12168.4	552.915	17991.1	22144.6
m/z:597.1987 RT:24.3 min	552.915	552.915	552.915	29147	552.915	552.915	552.915	552.915	146753	552.915	552.915	552.915	552.915	9911.99	2.28767e+06	1.32577e+06
m/z:611.199 RT:17.39 min	552.915	6182.65	35787	58447.2	552.915	552.915	552.915	552.915	552.915	552.915	552.915	552.915	552.915	552.915	26618.5	23169.5
m/z:713.1671 RT:21.81 min	39000.7	57041	552.915	552.915	552.915	552.915	552.915	552.915	552.915	552.915	552.915	552.915	552.915	86509.2	221483	79433.4
m/z:729.1504 RT:20.36 min	136738	552.915	552.915	552.915	552.915	552.915	552.915	552.915	36272.1	552.915	552.915	552.915	552.915	235879	158853	893812
m/z:739.1918 RT:21.94 min	552.915	552.915	552.915	552.915	552.915	552.915	552.915	552.915	828692	44150.3	552.915	104246	552.915	552.915	4.7551e+06	2.39283e+06
m/z:124.0159 RT:79.34 min	552.915	552.915	552.915	552.915	26840.1	7801.01	552.915	552.915	17824.6	12595.9	16676.4	552.915	552.915	552.915	552.915	552.915
m/z:132.0308 RT:71.44 min	1394.56	552.915	13906	12812.7	552.915	552.915	552.915	552.915	552.915	552.915	10373.6	552.915	552.915	552.915	552.915	4893.32
m/z:133.0149 RT:3.04 min	552.915	159838	435878	1.81553e+06	552.915	552.915	552.915	552.915	552.915	552.915	552.915	552.915	552.915	7997.93	34311.8	552.915
m/z:141.0214 RT:66.86 min	552.915	552.915	552.915	552.915	9933.3	552.915	552.915	552.915	8719.34	552.915	552.915	552.915	44683.4	8165.28	552.915	35981.6
m/z:141.0312 RT:3.18 min	552.915	552.915	552.915	4339.17	552.915	552.915	552.915	552.915	552.915	4544.71	3637.72	10821.6	3076.65	552.915	552.915	552.915
m/z:156.0503 RT:14.98 min	552.915	552.915	552.915	552.915	6077.84	552.915	552.915	552.915	11421.6	8757.19	9499.92	552.915	552.915	13726.1	552.915	552.915
m/z:156.0501 RT:27.06 min	552.915	7946.79	5850.25	3664.6	552.915	552.915	552.915	552.915	4841.54	552.915	552.915	552.915	552.915	3454.74	552.915	552.915
m/z:180.0422 RT:65.52 min	552.915	552.915	552.915	552.915	439737	552.915	552.915	552.915	184860	22312.3	20840.6	552.915	552.915	552.915	552.915	17676.2
m/z:189.0425 RT:66.45 min	172201	552.915	552.915	552.915	38992.4	552.915	5562.6	29130.9	552.915	552.915	552.915	552.915	20823.4	552.915	552.915	552.915
m/z:193.0375 RT:66.28 min	3183.69	552.915	2660.14	552.915	552.915	552.915	552.915	552.915	13214.9	12802.3	11925.5	552.915	552.915	552.915	552.915	552.915
m/z:208.0734 RT:66.32 min	552.915	552.915	103229	126255	552.915	552.915	552.915	552.915	552.915	83858	20357.1	28866.2	552.915	552.915	552.915	552.915
m/z:212.9116 RT:63.86 min	552.915	552.915	920385	552.915	328845	552.915	552.915	552.915	529579	772463	552.915	943176	552.915	552.915	552.915	552.915
m/z:256.0583 RT:67.76 min	552.915	552.915	552.915	552.915	552.915	552.915	8472.89	552.915	552.915	552.915	552.915	3986.82	4163.76	17728.6	552.915	9467.77
m/z:351.1351 RT:33.81 min	552.915	552.915	552.915	5461.76	552.915	552.915	552.915	552.915	552.915	552.915	5046.2	552.915	552.915	13117.4	3984.64	5692.3
m/z:403.0506 RT:37.11 min	552.915	552.915	552.915	552.915	13239.4	22218.4	552.915	552.915	12540.9	11817	6108.38	552.915	552.915	552.915	552.915	552.915
m/z:591.2934 RT:29.68 min	552.915	552.915	552.915	18301.5	552.915	42720.1	552.915	552.915	552.915	552.915	552.915	552.915	101329	552.915	35625.1	19314.8
m/z:665.2996 RT:32.56 min	5922.87	552.915	10781.1	4914.96	552.915	552.915	552.915	552.915	552.915	552.915	552.915	552.915	552.915	1812.58	3034.15	552.915
m/z:122.0002 RT:76.96 min	5956.2	3228.46	552.915	12173.3	552.915	5399.34	552.915	552.915	4771.04	552.915	552.915	552.915	552.915	552.915	552.915	552.915
m/z:138.0315 RT:66.46 min	1.61821e+06	2.06828e+06	552.915	1.93834e+06	552.915	552.915	552.915	1.87137e+06	552.915	552.915	552.915	552.915	552.915	1.85587e+06	552.915	552.915
m/z:157.0261 RT:79.97 min	552.915	8319.4	2656.55	5562.41	552.915	552.915	552.915	552.915	552.915	552.915	552.915	3587.81	552.915	552.915	4985.08	552.915
m/z:169.0262 RT:9.38 min	552.915	552.915	552.915	552.915	3685.45	3267.69	5972.14	552.915	552.915	552.915	552.915	552.915	552.915	5806.56	552.915	9230.85
m/z:205.0374 RT:66.25 min	552.915	552.915	552.915	552.915	552.915	552.915	552.915	7138.46	552.915	552.915	5828.88	552.915	12872.1	13967.8	8642.8	552.915
m/z:253.0585 RT:66.31 min	552.915	552.915	552.915	552.915	17817	11088.3	27895.6	552.915	552.915	6423.44	552.915	14445.6	552.915	552.915	552.915	552.915
m/z:255.0743 RT:67.21 min	552.915	552.915	552.915	552.915	552.915	552.915	552.915	552.915	552.915	5618.75	552.915	18051.2	6165.53	552.915	9138.29	21386.5
m/z:108.0222 RT:2.89 min	552.915	552.915	552.915	552.915	552.915	552.915	552.915	552.915	552.915	552.915	552.915	33949.7	27134.8	552.915	28787.2	212225
m/z:116.9078 RT:2.69 min	552.915	6.62944e+06	1.95486e+06	1.27417e+06	552.915	552.915	552.915	552.915	552.915	552.915	552.915	552.915	552.915	552.915	108590	552.915
m/z:117.0564 RT:5.54 min	552.915	33807.9	210720	3521.3	552.915	552.915	552.915	552.915	552.915	552.915	552.915	552.915	552.915	552.915	4.77637e+06	552.915
m/z:118.0305 RT:67.17 min	552.915	6061.66	8126.59	18577.9	552.915	552.915	552.915	552.915	552.915	552.915	552.915	552.915	552.915	552.915	7783.25	552.915
m/z:122.0335 RT:11.3 min	552.915	552.915	188355	552.915	552.915	552.915	552.915	552.915	552.915	552.915	552.915	552.915	552.915	14945.3	71878.7	96250.2
m/z:132.0309 RT:2.73 min	552.915	3842	79540.8	96442.8	552.915	552.915	552.915	552.915	552.915	552.915	6165.31	552.915	552.915	552.915	552.915	552.915
m/z:133.0512 RT:3.19 min	552.915	439907	1.45777e+06	2.28302e+06	552.915	552.915	552.915	552.915	552.915	552.915	552.915	552.915	552.915	552.915	292076	552.915
m/z:133.0511 RT:3.54 min	552.915	412624	3.10546e+06	1.28574e+06	552.915	552.915	552.915	552.915	552.915	552.915	552.915	552.915	552.915	552.915	2.08257e+06	552.915
m/z:141.0464 RT:25.89 min	552.915	26658.2	4572.12	13001.1	552.915	552.915	552.915	552.915	552.915	552.915	552.915	552.915	552.915	552.915	552.915	4173.65
m/z:147.067 RT:4.5 min	552.915	552.915	552.915	2.74789e+06	552.915	552.915	552.915	552.915	552.915	552.915	552.915	552.915	552.915	14400.4	9.08149e+06	772372
m/z:152.9183 RT:2.23 min	552.915	552.915	552.915	552.915	51579.4	38450.6	132028	552.915	552.915	552.915	552.915	552.915	552.915	552.915	22938.8	552.915
m/z:153.0565 RT:9.92 min	552.915	552.915	552.915	64108.2	552.915	552.915	552.915	552.915	552.915	552.915	552.915	552.915	1105.83	552.915	72947.2	179452
m/z:156.0421 RT:32.16 min	552.915	552.915	552.915	20599.1	552.915	552.915	552.915	552.915	27748.3	27121.7	552.915	16872.4	552.915	552.915	552.915	552.915
m/z:161.0827 RT:12.49 min	552.915	9901.72	729421	4.40386e+06	552.915	552.915	552.915	552.915	552.915	552.915	552.915	552.915	552.915	552.915	578725	552.915
m/z:169.0626 RT:4.8 min	552.915	552.915	552.915	552.915	552.915	552.915	552.915	552.915	552.915	13841	552.915	552.915	552.915	3529.19	6636.63	70149.3
m/z:180.0309 RT:12 min	552.915	3547.21	11359.9	89571.9	552.915	552.915	552.915	552.915	552.915	552.915	552.915	552.915	552.915	552.915	552.915	11464.6
m/z:181.0513 RT:3.04 min	552.915	552.915	552.915	552.915	552.915	552.915	4370.72	552.915	552.915	552.915	552.915	552.915	31441.9	552.915	322704	680276
m/z:181.0623 RT:20.72 min	552.915	18712.8	5553.44	13052.2	552.915	552.915	552.915	552.915	552.915	552.915	552.915	7634.82	552.915	552.915	552.915	552.915
m/z:198.0413 RT:23.36 min	552.915	158827	191309	529832	552.915	552.915	552.915	552.915	552.915	552.915	552.915	552.915	552.915	552.915	552.915	14826.8
m/z:198.0527 RT:15.12 min	552.915	552.915	552.915	552.915	552.915	552.915	552.915	552.915	28328.5	552.915	552.915	552.915	19950.3	552.915	24865.6	16944.9
m/z:199.0768 RT:25.94 min	552.915	65374.8	552.915	552.915	552.915	552.915	552.915	552.915	552.915	552.915	552.915	552.915	552.915	77211.5	45338.1	71256.9
m/z:200.0571 RT:3.91 min	552.915	37339.4	70959	53637.5	552.915	552.915	552.915	552.915	552.915	552.915	552.915	552.915	552.915	552.915	2086.99	552.915
m/z:206.0576 RT:19.55 min	552.915	552.915	552.915	552.915	552.915	552.915	552.915	552.915	14809.7	552.915	552.915	552.915	552.915	52147.6	36920.3	35649.4
m/z:207.0517 RT:33.47 min	552.915	9471.51	552.915	552.915	552.915	552.915	552.915	552.915	552.915	552.915	552.915	552.915	552.915	9133.25	40387.5	52146.3
m/z:209.0678 RT:13.46 min	22614.4	4414.8	33883.7	552.915	552.915	552.915	552.915	552.915	552.915	552.915	552.915	552.915	552.915	552.915	552.915	14273.4
m/z:211.0254 RT:14.53 min	552.915	44289.1	32973.7	70339.3	552.915	552.915	552.915	552.915	552.915	552.915	552.915	552.915	552.915	552.915	173115	552.915
m/z:211.0983 RT:13.42 min	552.915	552.915	552.915	552.915	552.915	552.915	552.915	552.915	552.915	552.915	552.915	411686	68151.5	185117	64963.9	552.915
m/z:219.1396 RT:30.7 min	99047.5	52819.4	552.915	51843.1	552.915	552.915	21524.1	552.915	552.915	552.915	552.915	552.915	552.915	552.915	552.915	552.915
m/z:221.1553 RT:33.09 min	28535.1	8380.02	6737.85	552.915	552.915	552.915	8137.76	552.915	552.915	552.915	552.915	552.915	552.915	552.915	552.915	552.915
m/z:223.0617 RT:17.69 min	552.915	64425.4	101476	374844	552.915	552.915	552.915	552.915	552.915	552.915	552.915	552.915	552.915	552.915	542203	552.915
m/z:223.0841 RT:18.94 min	552.915	552.915	552.915	552.915	552.915	31172	552.915	552.915	552.915	552.915	552.915	552.915	552.915	22049	22963.9	13655.8
m/z:225.0623 RT:3.63 min	552.915	298163	804062	119372	552.915	552.915	552.915	552.915	552.915	552.915	552.915	552.915	552.915	552.915	672785	552.915
m/z:225.062 RT:22.02 min	13226.6	552.915	239368	314115	552.915	552.915	552.915	552.915	552.915	552.915	552.915	552.915	552.915	552.915	24795.4	552.915
m/z:227.0932 RT:8.05 min	1452.19	552.915	552.915	552.915	552.915	552.915	552.915	552.915	552.915	552.915	552.915	552.915	552.915	4710.32	6874.11	14206.9
m/z:237.0773 RT:24.36 min	552.915	31241.4	4706.91	20540.8	552.915	552.915	552.915	552.915	552.915	552.915	552.915	552.915	552.915	552.915	552.915	9568.46
m/z:239.0601 RT:20.79 min	552.915	153588	566251	2.11494e+06	552.915	552.915	552.915	552.915	552.915	552.915	552.915	552.915	552.915	552.915	7476.11	552.915
m/z:241.051 RT:25.68 min	552.915	552.915	552.915	8864.54	552.915	552.915	552.915	552.915	552.915	552.915	552.915	552.915	552.915	18914.6	36124.1	13251.7
m/z:243.0637 RT:19.51 min	552.915	3348.32	60134.3	154567	552.915	552.915	552.915	552.915	552.915	552.915	552.915	552.915	552.915	552.915	552.915	77251.8
m/z:247.0952 RT:23.38 min	552.915	552.915	552.915	552.915	552.915	2251.36	552.915	552.915	552.915	5034.97	4434.59	5214.78	552.915	552.915	552.915	552.915
m/z:253.1089 RT:14.71 min	13552.8	552.915	552.915	552.915	552.915	552.915	552.915	552.915	552.915	552.915	552.915	552.915	552.915	10597.4	8016.42	85618.5
m/z:253.1085 RT:21 min	552.915	552.915	552.915	552.915	552.915	552.915	552.915	552.915	24806.8	10046.2	552.915	69657.9	552.915	552.915	44032.7	552.915
m/z:261.1136 RT:26.73 min	552.915	552.915	552.915	55792.9	552.915	552.915	552.915	552.915	552.915	552.915	552.915	552.915	6473.95	4157.37	552.915	3658.74
m/z:263.0564 RT:21.58 min	552.915	20653.6	28824.3	40236.3	552.915	552.915	552.915	552.915	552.915	552.915	552.915	552.915	552.915	552.915	212463	552.915
m/z:265.1085 RT:23.47 min	552.915	552.915	552.915	552.915	552.915	552.915	552.915	552.915	552.915	552.915	7287.46	552.915	5277.45	552.915	7166.38	15627.9
m/z:267.0883 RT:13.05 min	552.915	552.915	552.915	552.915	552.915	552.915	552.915	552.915	37660.7	552.915	552.915	552.915	552.915	2639.17	26021.3	237465
m/z:267.1242 RT:26.44 min	30459.8	552.915	75817	107749	552.915	552.915	552.915	552.915	552.915	552.915	552.915	552.915	552.915	552.915	51038.8	552.915
m/z:269.1762 RT:22.54 min	121675	552.915	31794	104468	552.915	552.915	552.915	552.915	552.915	552.915	552.915	552.915	552.915	552.915	104151	552.915
m/z:270.1795 RT:26.77 min	222542	552.915	552.915	552.915	552.915	552.915	552.915	552.915	552.915	552.915	552.915	552.915	140167	150842	552.915	43588.8
m/z:271.1194 RT:13.69 min	552.915	552.915	552.915	552.915	552.915	552.915	552.915	552.915	552.915	552.915	552.915	4020.9	2656.1	552.915	35313.7	1.34879e+06
m/z:275.0565 RT:19.53 min	552.915	5231.72	19134.9	33616.3	552.915	552.915	552.915	552.915	552.915	552.915	552.915	2281.28	552.915	552.915	552.915	552.915
m/z:279.0882 RT:15.03 min	10916.5	16501.6	552.915	8864.25	552.915	552.915	552.915	552.915	552.915	552.915	552.915	14419	552.915	552.915	552.915	552.915
m/z:280.0694 RT:23.36 min	552.915	16452.2	552.915	552.915	552.915	552.915	552.915	552.915	552.915	552.915	552.915	552.915	6111.01	552.915	31270.9	31790.7
m/z:291.1243 RT:28.43 min	552.915	814376	250516	602224	552.915	552.915	552.915	552.915	552.915	552.915	552.915	552.915	552.915	552.915	552.915	29977.1
m/z:295.1555 RT:22.03 min	552.915	552.915	17496.1	552.915	552.915	552.915	552.915	552.915	552.915	552.915	552.915	552.915	5615.98	552.915	20443.1	114490
m/z:297.0807 RT:20.89 min	552.915	552.915	552.915	552.915	552.915	552.915	25764.3	552.915	66967	552.915	172824	186657	552.915	552.915	552.915	552.915
m/z:297.1536 RT:34.42 min	552.915	552.915	552.915	552.915	552.915	552.915	552.915	552.915	62756.9	32623.7	552.915	146316	552.915	552.915	552.915	62527.4
m/z:299.1657 RT:25.3 min	48755.3	9494.26	9047.81	552.915	552.915	552.915	552.915	552.915	552.915	552.915	552.915	6959.8	552.915	552.915	552.915	552.915
m/z:301.1123 RT:35.5 min	552.915	552.915	9481.09	552.915	27752	552.915	24121.5	16962.3	552.915	552.915	552.915	552.915	552.915	552.915	552.915	552.915
m/z:301.1301 RT:6.68 min	552.915	552.915	552.915	27476.2	552.915	552.915	552.915	552.915	552.915	552.915	552.915	552.915	552.915	2248.6	460352	793415
m/z:303.088 RT:19.47 min	552.915	8743.75	4067.54	11476	552.915	552.915	552.915	552.915	552.915	552.915	552.915	552.915	552.915	552.915	15822.9	552.915
m/z:303.1607 RT:24.26 min	552.915	32123	13607.5	25964.4	552.915	552.915	14093.7	552.915	552.915	552.915	552.915	552.915	552.915	552.915	552.915	552.915
m/z:313.1119 RT:24.39 min	11091	552.915	552.915	552.915	552.915	552.915	552.915	552.915	552.915	13724.7	103503	1.96781e+06	552.915	552.915	552.915	552.915
m/z:313.1121 RT:24.93 min	552.915	552.915	552.915	552.915	8957.06	552.915	552.915	552.915	171099	28676.6	33696.6	552.915	552.915	552.915	552.915	552.915
m/z:315.1607 RT:29.19 min	552.915	83413.9	15799.6	27101.9	552.915	552.915	552.915	552.915	552.915	552.915	552.915	552.915	552.915	552.915	552.915	12918.2
m/z:325.0721 RT:23.37 min	552.915	552.915	552.915	7107.31	552.915	552.915	552.915	552.915	552.915	552.915	552.915	552.915	552.915	9857.84	79766.2	61456.2
m/z:329.1036 RT:19.12 min	552.915	552.915	552.915	552.915	552.915	552.915	552.915	552.915	21720.6	552.915	552.915	552.915	552.915	99293.4	216642	267222
m/z:331.1168 RT:30.73 min	50558.9	27199.2	10862.1	552.915	552.915	552.915	5930.29	552.915	552.915	552.915	552.915	552.915	552.915	552.915	552.915	552.915
m/z:341.1035 RT:22.12 min	552.915	16927.4	16704.9	84171.5	552.915	552.915	552.915	552.915	552.915	552.915	552.915	552.915	552.915	552.915	2.41383e+06	552.915
m/z:343.1557 RT:28.93 min	49827.7	552.915	41284.8	96536.4	552.915	552.915	552.915	552.915	552.915	552.915	552.915	552.915	20226.2	552.915	552.915	552.915
m/z:347.1869 RT:29.02 min	552.915	552.915	552.915	552.915	552.915	552.915	552.915	552.915	552.915	552.915	111656	552.915	11597.5	26865.3	32113.1	552.915
m/z:355.1592 RT:29.11 min	552.915	552.915	552.915	552.915	12212.3	552.915	552.915	552.915	47940.3	552.915	245912	301744	552.915	552.915	552.915	552.915
m/z:355.1922 RT:33.94 min	552.915	39134.4	277756	591090	552.915	552.915	552.915	552.915	552.915	552.915	552.915	20531.6	552.915	552.915	552.915	552.915
m/z:357.0984 RT:23.26 min	552.915	552.915	552.915	552.915	552.915	552.915	552.915	552.915	14218.9	552.915	552.915	552.915	552.915	32555.6	83722.3	129342
m/z:359.1508 RT:31.11 min	552.915	9647.41	16872.8	4952.35	2480.34	552.915	552.915	552.915	552.915	552.915	552.915	552.915	552.915	552.915	552.915	552.915
m/z:361.0934 RT:19 min	552.915	6916.27	552.915	552.915	552.915	552.915	552.915	552.915	552.915	552.915	552.915	552.915	552.915	5201.05	30158.8	27843.9
m/z:361.0932 RT:19.61 min	552.915	552.915	6461.51	552.915	552.915	552.915	552.915	552.915	552.915	552.915	552.915	552.915	552.915	9729.35	36837.9	107849
m/z:367.0828 RT:30.02 min	552.915	552.915	552.915	552.915	552.915	552.915	552.915	552.915	552.915	552.915	552.915	19636.1	552.915	12487.2	219606	115289
m/z:367.104 RT:18.18 min	552.915	14368.4	71250	112307	552.915	552.915	552.915	552.915	552.915	552.915	552.915	552.915	552.915	552.915	99993.1	552.915
m/z:369.0984 RT:23.51 min	552.915	552.915	552.915	552.915	552.915	552.915	552.915	552.915	3330.97	552.915	552.915	552.915	552.915	13463	83960.6	132110
m/z:369.0984 RT:27.11 min	552.915	552.915	552.915	2874.1	552.915	552.915	552.915	552.915	552.915	552.915	552.915	552.915	552.915	17152.6	165576	552894
m/z:373.0934 RT:17.65 min	552.915	552.915	552.915	5045.78	552.915	552.915	552.915	552.915	552.915	552.915	552.915	552.915	552.915	4173.13	15157.6	35771
m/z:383.0777 RT:27.59 min	552.915	552.915	552.915	552.915	552.915	552.915	552.915	552.915	552.915	552.915	552.915	21665.4	552.915	11274.3	36978.2	122556
m/z:383.1871 RT:38.77 min	552.915	58698.7	84606.6	24861.9	552.915	552.915	552.915	552.915	552.915	552.915	552.915	69388.8	552.915	552.915	552.915	552.915
m/z:387.1091 RT:19.02 min	552.915	552.915	552.915	552.915	552.915	552.915	552.915	552.915	552.915	552.915	552.915	17816.2	552.915	7381.99	135427	95889.5
m/z:387.109 RT:23.3 min	552.915	552.915	9383.82	552.915	552.915	552.915	552.915	552.915	552.915	552.915	552.915	552.915	552.915	15139.2	172727	328956
m/z:389.1975 RT:26.81 min	552.915	204600	71818.2	22918.5	552.915	552.915	552.915	552.915	552.915	552.915	552.915	552.915	552.915	12911.2	552.915	552.915
m/z:393.1559 RT:20.35 min	62341.5	552.915	64571.9	73830.3	552.915	552.915	552.915	552.915	552.915	552.915	552.915	552.915	552.915	552.915	47814.1	552.915
m/z:393.1726 RT:43.28 min	552.915	552.915	552.915	552.915	552.915	552.915	552.915	552.915	552.915	552.915	10198	552.915	552.915	7027.17	5258.54	4021.48
m/z:397.093 RT:27.62 min	552.915	552.915	552.915	552.915	552.915	552.915	552.915	552.915	17375.6	552.915	552.915	552.915	552.915	6426.46	63915.8	7939.7
m/z:397.1641 RT:38.92 min	552.915	2162.53	526848	822673	552.915	552.915	552.915	552.915	552.915	552.915	552.915	552.915	115355	552.915	552.915	552.915
m/z:399.1091 RT:28.93 min	552.915	552.915	552.915	552.915	552.915	552.915	552.915	552.915	2292.2	552.915	552.915	552.915	552.915	15062.1	264396	124916
m/z:401.1247 RT:20.44 min	552.915	552.915	552.915	552.915	552.915	552.915	552.915	552.915	13289.8	552.915	552.915	552.915	552.915	44104.3	35366.5	86616
m/z:404.1437 RT:19.1 min	552.915	552.915	552.915	552.915	552.915	552.915	552.915	552.915	127976	552.915	552.915	552.915	552.915	559927	484941	298453
m/z:407.1353 RT:18.09 min	2455.37	552.915	552.915	552.915	552.915	552.915	552.915	552.915	552.915	552.915	552.915	552.915	552.915	14714	10110.7	15838.9
m/z:409.0933 RT:26.18 min	15892	552.915	552.915	552.915	552.915	552.915	552.915	552.915	552.915	552.915	552.915	552.915	552.915	37623.1	5445.97	22546.6
m/z:409.1142 RT:18.39 min	552.915	552.915	552.915	4285.6	552.915	552.915	552.915	552.915	552.915	552.915	552.915	552.915	552.915	6070.82	32296.4	118401
m/z:417.0834 RT:16.34 min	552.915	7321.9	552.915	552.915	552.915	552.915	552.915	552.915	552.915	552.915	552.915	552.915	3208.99	552.915	37430.6	9930.82
m/z:417.1927 RT:31.67 min	552.915	715470	11735.9	19891	552.915	552.915	552.915	552.915	552.915	552.915	26226.6	552.915	552.915	552.915	552.915	552.915
m/z:421.1511 RT:16.5 min	552.915	552.915	552.915	552.915	552.915	552.915	9504.35	552.915	552.915	552.915	552.915	552.915	552.915	40033.6	23439.9	47502.9
m/z:425.0553 RT:18.94 min	552.915	17691.8	417858	195329	552.915	552.915	552.915	552.915	552.915	552.915	552.915	552.915	552.915	552.915	365529	552.915
m/z:427.2135 RT:31.51 min	552.915	552.915	552.915	552.915	45619.9	91407.5	42072.6	552.915	552.915	552.915	8543.2	552.915	552.915	552.915	552.915	552.915
m/z:429.1349 RT:28 min	552.915	24455.7	552.915	552.915	552.915	552.915	552.915	552.915	552.915	552.915	552.915	552.915	552.915	253557	25989.2	568143
m/z:431.1355 RT:17.1 min	552.915	552.915	552.915	552.915	552.915	552.915	552.915	552.915	15576.7	552.915	552.915	552.915	552.915	5068.3	43150.1	22178.2
m/z:433.1146 RT:16.95 min	552.915	552.915	552.915	552.915	552.915	552.915	552.915	552.915	7760.72	552.915	552.915	552.915	552.915	24067.5	3789.42	89644.6
m/z:435.1302 RT:18.35 min	552.915	552.915	552.915	23028.5	552.915	552.915	552.915	552.915	552.915	552.915	552.915	552.915	552.915	11637.2	119549	82706.7
m/z:435.13 RT:18.86 min	552.915	552.915	552.915	7782.39	552.915	552.915	552.915	552.915	552.915	552.915	552.915	552.915	552.915	17080.2	250485	407006
m/z:435.1455 RT:27.53 min	552.915	552.915	552.915	552.915	552.915	552.915	552.915	552.915	8590.42	552.915	552.915	552.915	552.915	23934.7	43475.9	27573.6
m/z:437.1824 RT:17.24 min	10576.8	16424.2	18611.7	552.915	552.915	552.915	552.915	552.915	552.915	552.915	552.915	552.915	552.915	552.915	552.915	11871.6
m/z:449.1461 RT:17.01 min	552.915	552.915	552.915	552.915	552.915	552.915	552.915	552.915	195032	552.915	552.915	552.915	552.915	7770.69	479112	554159
m/z:453.0864 RT:21.91 min	552.915	27835.1	2.68205e+06	687899	552.915	552.915	552.915	552.915	552.915	552.915	552.915	209714	552.915	552.915	552.915	552.915
m/z:468.1173 RT:22.77 min	552.915	552.915	552.915	552.915	552.915	552.915	552.915	552.915	552.915	552.915	79973.6	552.915	552.915	250018	198544	1.7236e+06
m/z:479.1387 RT:26.97 min	552.915	107608	93400.6	217132	552.915	552.915	552.915	552.915	552.915	552.915	552.915	238415	552.915	552.915	552.915	552.915
m/z:483.1093 RT:21.47 min	552.915	552.915	552.915	552.915	552.915	552.915	552.915	552.915	105732	552.915	552.915	552.915	552.915	76396.9	107314	155585
m/z:484.113 RT:37.75 min	552.915	552.915	552.915	552.915	20765.8	552.915	17029.8	59355.4	552.915	552.915	552.915	552.915	29577.5	552.915	552.915	552.915
m/z:487.1405 RT:28.06 min	552.915	552.915	552.915	552.915	552.915	552.915	552.915	552.915	8427.93	552.915	552.915	552.915	552.915	151881	100568	84513.9
m/z:491.1201 RT:19.9 min	552.915	20617.2	23667.7	53701.7	552.915	552.915	552.915	552.915	552.915	552.915	552.915	552.915	552.915	552.915	4769.66	552.915
m/z:493.1148 RT:26.46 min	552.915	4657.83	552.915	552.915	552.915	552.915	552.915	552.915	552.915	552.915	552.915	552.915	552.915	7069.43	16806.9	16754
m/z:495.1668 RT:27.12 min	552.915	552.915	552.915	552.915	552.915	552.915	552.915	552.915	3796.26	552.915	552.915	552.915	552.915	20300.1	6108.19	15498.3
m/z:497.1824 RT:28.91 min	552.915	552.915	552.915	552.915	552.915	552.915	552.915	552.915	109766	552.915	552.915	552.915	552.915	70025.5	1.33543e+06	514224
m/z:498.1857 RT:27.52 min	552.915	552.915	552.915	552.915	552.915	552.915	552.915	552.915	56937.2	552.915	552.915	552.915	552.915	143225	214819	158803
m/z:499.0558 RT:19.61 min	552.915	242037	552.915	552.915	552.915	552.915	552.915	552.915	552.915	552.915	552.915	552.915	616330	590420	552.915	404280
m/z:500.1569 RT:20.2 min	552.915	35939.9	1.76341e+06	2.48425e+06	552.915	552.915	552.915	552.915	552.915	552.915	552.915	552.915	552.915	552.915	3.67763e+06	552.915
m/z:501.1601 RT:20.84 min	552.915	40764.5	741333	1.17787e+06	552.915	552.915	552.915	552.915	552.915	552.915	552.915	552.915	552.915	552.915	299172	552.915
m/z:511.1619 RT:26.31 min	552.915	552.915	552.915	552.915	552.915	552.915	552.915	552.915	4677.9	552.915	552.915	552.915	552.915	259255	13745	132903
m/z:511.1832 RT:15.29 min	552.915	5655.99	44199.6	29283.7	552.915	552.915	552.915	552.915	552.915	552.915	552.915	552.915	552.915	552.915	552.915	9591.03
m/z:523.1985 RT:30.64 min	552.915	552.915	552.915	552.915	552.915	552.915	552.915	552.915	41517.4	552.915	552.915	552.915	552.915	17141.5	77027	8923.97
m/z:525.1427 RT:21.18 min	61055	552.915	552.915	552.915	552.915	552.915	552.915	552.915	552.915	552.915	552.915	552.915	552.915	13263.5	54635.7	56522.7
m/z:525.1774 RT:25.02 min	552.915	552.915	552.915	552.915	552.915	552.915	552.915	552.915	60322.4	552.915	552.915	552.915	552.915	20973.1	34496.8	359177
m/z:527.1931 RT:26.96 min	552.915	552.915	552.915	552.915	552.915	552.915	552.915	552.915	12892.5	552.915	552.915	552.915	552.915	36056.2	260752	43910.8
m/z:533.1592 RT:27.52 min	552.915	552.915	552.915	552.915	552.915	552.915	552.915	552.915	39082	552.915	552.915	552.915	552.915	55304.4	65105.1	54297.8
m/z:543.188 RT:28.91 min	552.915	552.915	552.915	552.915	552.915	552.915	552.915	552.915	62131.1	552.915	552.915	552.915	552.915	18224.5	654340	227870
m/z:546.1628 RT:19.53 min	552.915	16562.1	87669.3	126827	552.915	552.915	552.915	552.915	552.915	552.915	552.915	552.915	552.915	552.915	39231.4	552.915
m/z:551.1933 RT:30.21 min	552.915	552.915	552.915	552.915	552.915	552.915	552.915	552.915	263370	552.915	552.915	552.915	552.915	6738.12	388432	389154
m/z:553.2087 RT:29.29 min	552.915	552.915	552.915	552.915	552.915	552.915	552.915	552.915	70186.2	552.915	552.915	552.915	552.915	3257.49	113218	58761
m/z:555.1731 RT:15.29 min	552.915	8483.97	107496	128899	552.915	552.915	552.915	552.915	552.915	552.915	552.915	552.915	552.915	552.915	552.915	17123.3
m/z:565.1724 RT:26.22 min	552.915	552.915	552.915	552.915	552.915	552.915	552.915	552.915	10552.3	552.915	552.915	552.915	552.915	2824.9	6736.1	52148
m/z:569.1671 RT:24.08 min	552.915	552.915	552.915	552.915	552.915	552.915	552.915	552.915	8236.36	552.915	552.915	552.915	552.915	8752.01	51916.6	56775.5
m/z:571.2192 RT:20.43 min	552.915	552.915	552.915	552.915	552.915	552.915	552.915	552.915	42509.2	552.915	552.915	552.915	552.915	50899.8	449277	24458.7
m/z:571.2191 RT:23.62 min	552.915	552.915	552.915	552.915	552.915	552.915	552.915	552.915	562447	552.915	552.915	552.915	552.915	1.15569e+06	1.85469e+06	644061
m/z:571.2191 RT:24.21 min	552.915	552.915	552.915	552.915	552.915	552.915	552.915	552.915	718137	552.915	552.915	552.915	552.915	276288	2.38814e+06	771495
m/z:572.2224 RT:23.61 min	552.915	552.915	552.915	552.915	552.915	552.915	552.915	552.915	95541.2	552.915	552.915	552.915	552.915	197546	300705	81681.7
m/z:585.1985 RT:20.25 min	552.915	552.915	552.915	552.915	552.915	552.915	552.915	552.915	84054.2	552.915	552.915	552.915	552.915	15388.6	247825	166586
m/z:585.1987 RT:26.24 min	552.915	552.915	552.915	552.915	552.915	552.915	552.915	552.915	8082.19	552.915	552.915	552.915	552.915	285761	73558.6	380080
m/z:599.178 RT:19.04 min	552.915	552.915	552.915	8273.33	552.915	552.915	552.915	552.915	552.915	552.915	552.915	552.915	552.915	29146.7	22813.5	84484.9
m/z:601.2298 RT:21.87 min	552.915	552.915	552.915	552.915	552.915	552.915	552.915	552.915	8359.81	552.915	552.915	552.915	552.915	361385	78356.2	123183
m/z:613.1937 RT:21.42 min	552.915	552.915	552.915	552.915	552.915	552.915	552.915	552.915	43782.7	552.915	552.915	552.915	552.915	31701.8	79915.9	324698
m/z:615.1408 RT:12.94 min	552.915	552.915	552.915	552.915	552.915	552.915	552.915	552.915	11543.5	552.915	552.915	552.915	552.915	68222.7	171979	20780.9
m/z:615.2094 RT:18.03 min	552.915	552.915	552.915	552.915	552.915	552.915	552.915	552.915	309359	552.915	552.915	552.915	552.915	822239	224531	288928
m/z:615.2091 RT:22.54 min	552.915	552.915	552.915	552.915	552.915	552.915	552.915	552.915	298904	552.915	552.915	552.915	552.915	39382.5	564563	1.44391e+06
m/z:615.209 RT:25.4 min	552.915	552.915	552.915	552.915	552.915	552.915	552.915	552.915	8342.93	552.915	552.915	552.915	552.915	27081.2	77844.2	195890
m/z:616.1433 RT:17.69 min	552.915	552.915	552.915	552.915	552.915	552.915	552.915	552.915	193427	552.915	552.915	552.915	552.915	17747.2	364489	192662
m/z:616.2125 RT:20.07 min	552.915	552.915	552.915	552.915	552.915	552.915	552.915	552.915	119678	552.915	552.915	552.915	552.915	179892	563404	605543
m/z:617.2249 RT:19.42 min	552.915	552.915	552.915	552.915	552.915	552.915	552.915	552.915	8029.04	552.915	552.915	552.915	552.915	2537.91	40976.7	146997
m/z:625.1933 RT:25.22 min	552.915	552.915	552.915	552.915	552.915	552.915	552.915	552.915	5961.05	552.915	552.915	552.915	552.915	5987.12	308509	847397
m/z:631.2044 RT:18.21 min	552.915	552.915	552.915	552.915	552.915	552.915	552.915	552.915	61298	552.915	552.915	552.915	552.915	14589.7	83729.2	77950.4
m/z:653.2189 RT:22.29 min	552.915	552.915	552.915	552.915	552.915	552.915	552.915	552.915	48478.5	552.915	552.915	552.915	552.915	99297.9	229574	31612
m/z:685.1722 RT:21.51 min	552.915	552.915	552.915	552.915	552.915	552.915	552.915	552.915	156965	552.915	552.915	552.915	552.915	131709	489190	59535.9
m/z:693.1772 RT:24.57 min	552.915	552.915	552.915	552.915	552.915	552.915	552.915	552.915	29234.3	552.915	552.915	552.915	552.915	58910.2	83423.5	1.02604e+06
m/z:713.1672 RT:21.57 min	552.915	27221	552.915	552.915	552.915	552.915	552.915	552.915	552.915	552.915	552.915	552.915	552.915	56401.1	122050	34459.5
m/z:721.2509 RT:20.95 min	552.915	552.915	552.915	552.915	552.915	552.915	552.915	552.915	104396	552.915	552.915	552.915	552.915	344308	185425	87864
m/z:777.278 RT:30.07 min	552.915	552.915	552.915	552.915	552.915	552.915	552.915	552.915	14916.7	552.915	552.915	552.915	552.915	4714.1	32864.9	28598.1
m/z:841.257 RT:20.64 min	552.915	100945	252202	343677	552.915	552.915	552.915	552.915	552.915	552.915	552.915	552.915	552.915	552.915	61849.2	552.915
m/z:124.9999 RT:8.32 min	552.915	552.915	552.915	552.915	6956.51	3010.6	552.915	5310.5	11089.2	552.915	552.915	552.915	552.915	552.915	552.915	552.915
m/z:147.0306 RT:4.5 min	552.915	40222.4	2.5262e+06	8.03228e+06	552.915	552.915	552.915	552.915	552.915	552.915	552.915	552.915	552.915	6458.66	552.915	552.915
m/z:170.0579 RT:10.28 min	552.915	552.915	552.915	552.915	552.915	552.915	552.915	552.915	552.915	14543.7	5661.25	7217.31	552.915	552.915	9644.31	552.915
m/z:174.0415 RT:4.5 min	552.915	5838.02	10138.9	16817.5	552.915	552.915	552.915	552.915	552.915	552.915	552.915	552.915	2177	552.915	552.915	552.915
m/z:175.0368 RT:66.86 min	552.915	552.915	552.915	552.915	7313.11	552.915	5283.78	5733.23	4310.88	552.915	552.915	552.915	552.915	552.915	552.915	552.915
m/z:184.0735 RT:66.9 min	552.915	552.915	14299.9	552.915	552.915	552.915	552.915	552.915	21491.9	552.915	4020.48	19683.3	552.915	552.915	552.915	552.915
m/z:224.0684 RT:67.06 min	552.915	552.915	552.915	11221	21433.4	10303.2	552.915	22631	552.915	552.915	552.915	552.915	552.915	552.915	552.915	552.915
m/z:283.0692 RT:67.13 min	4855.95	106252	13688.1	552.915	552.915	552.915	552.915	552.915	18340.2	552.915	552.915	552.915	552.915	552.915	552.915	552.915
m/z:113.025 RT:2.12 min	552.915	638961	13900	65996.7	552.915	552.915	552.915	552.915	552.915	552.915	552.915	552.915	552.915	552.915	552.915	552.915
m/z:114.0202 RT:7.48 min	552.915	552.915	552.915	552.915	552.915	552.915	552.915	552.915	6689.19	13190.4	552.915	8315.12	552.915	552.915	552.915	552.915
m/z:116.036 RT:3.33 min	552.915	33502.5	17827.7	9232.62	552.915	552.915	552.915	552.915	552.915	552.915	552.915	552.915	552.915	552.915	552.915	552.915
m/z:118.9048 RT:2.58 min	552.915	6.85198e+06	1.80089e+06	628254	552.915	552.915	552.915	552.915	552.915	552.915	552.915	552.915	552.915	552.915	552.915	552.915
m/z:120.9018 RT:2.58 min	552.915	2.62594e+06	786615	704866	552.915	552.915	552.915	552.915	552.915	552.915	552.915	552.915	552.915	552.915	552.915	552.915
m/z:144.0673 RT:4.75 min	552.915	39641.4	1.20878e+06	1.70813e+06	552.915	552.915	552.915	552.915	552.915	552.915	552.915	552.915	552.915	552.915	552.915	552.915
m/z:151.0077 RT:3.46 min	552.915	48280.4	174522	341655	552.915	552.915	552.915	552.915	552.915	552.915	552.915	552.915	552.915	552.915	552.915	552.915
m/z:152.0122 RT:13.71 min	552.915	8665.49	25391.7	71396.1	552.915	552.915	552.915	552.915	552.915	552.915	552.915	552.915	552.915	552.915	552.915	552.915
m/z:154.0152 RT:17.93 min	552.915	36321.2	388463	957156	552.915	552.915	552.915	552.915	552.915	552.915	552.915	552.915	552.915	552.915	552.915	552.915
m/z:160.034 RT:3.29 min	552.915	6184.86	31051.3	79853.1	552.915	552.915	552.915	552.915	552.915	552.915	552.915	552.915	552.915	552.915	552.915	552.915
m/z:160.8978 RT:2.58 min	552.915	1.85807e+06	882112	811009	552.915	552.915	552.915	552.915	552.915	552.915	552.915	552.915	552.915	552.915	552.915	552.915
m/z:162.8948 RT:2.58 min	552.915	2.81727e+06	952516	798413	552.915	552.915	552.915	552.915	552.915	552.915	552.915	552.915	552.915	552.915	552.915	552.915
m/z:165.0234 RT:3.05 min	552.915	24258.2	3.69475e+06	4.77158e+06	552.915	552.915	552.915	552.915	552.915	552.915	552.915	552.915	552.915	552.915	552.915	552.915
m/z:168.0308 RT:22.8 min	552.915	1.91967e+06	292912	864892	552.915	552.915	552.915	552.915	552.915	552.915	552.915	552.915	552.915	552.915	552.915	552.915
m/z:179.1082 RT:25.2 min	51528.1	8398.02	5972.03	552.915	552.915	552.915	552.915	552.915	552.915	552.915	552.915	552.915	552.915	552.915	552.915	552.915
m/z:183.0126 RT:20.04 min	552.915	552.915	552.915	552.915	552.915	552.915	552.915	552.915	552.915	3031.69	24889.6	15385.7	552.915	552.915	552.915	552.915
m/z:184.0256 RT:19.2 min	552.915	24875.8	108996	221363	552.915	552.915	552.915	552.915	552.915	552.915	552.915	552.915	552.915	552.915	552.915	552.915
m/z:196.0255 RT:20.42 min	552.915	489959	39652.3	102170	552.915	552.915	552.915	552.915	552.915	552.915	552.915	552.915	552.915	552.915	552.915	552.915
m/z:197.0436 RT:2.82 min	552.915	33970.7	464033	783090	552.915	552.915	552.915	552.915	552.915	552.915	552.915	552.915	552.915	552.915	552.915	552.915
m/z:197.9924 RT:25.82 min	552.915	746340	1.86641e+06	3.60231e+06	552.915	552.915	552.915	552.915	552.915	552.915	552.915	552.915	552.915	552.915	552.915	552.915
m/z:199.0768 RT:27.63 min	552.915	552.915	552.915	552.915	552.915	552.915	552.915	552.915	552.915	552.915	552.915	552.915	552.915	31765.3	96806.1	17445.9
m/z:203.0717 RT:19.45 min	552.915	552.915	552.915	552.915	552.915	552.915	552.915	552.915	552.915	552.915	552.915	552.915	552.915	6500.2	40959.8	11868.2
m/z:204.0532 RT:19.72 min	552.915	98323.1	88784.5	10517.1	552.915	552.915	552.915	552.915	552.915	552.915	552.915	552.915	552.915	552.915	552.915	552.915
m/z:209.0684 RT:21.68 min	73909.6	51724.6	552.915	30802.5	552.915	552.915	552.915	552.915	552.915	552.915	552.915	552.915	552.915	552.915	552.915	552.915
m/z:210.0262 RT:2.68 min	552.915	184719	2.69391e+06	3.88762e+06	552.915	552.915	552.915	552.915	552.915	552.915	552.915	552.915	552.915	552.915	552.915	552.915
m/z:212.0205 RT:20.18 min	552.915	42639	255088	525219	552.915	552.915	552.915	552.915	552.915	552.915	552.915	552.915	552.915	552.915	552.915	552.915
m/z:213.0158 RT:25.82 min	552.915	5.27067e+06	1.14488e+07	2.32968e+07	552.915	552.915	552.915	552.915	552.915	552.915	552.915	552.915	552.915	552.915	552.915	552.915
m/z:214.019 RT:25.82 min	552.915	322006	759287	1.61592e+06	552.915	552.915	552.915	552.915	552.915	552.915	552.915	552.915	552.915	552.915	552.915	552.915
m/z:224.0418 RT:3.16 min	552.915	55054.9	273809	1.14315e+06	552.915	552.915	552.915	552.915	552.915	552.915	552.915	552.915	552.915	552.915	552.915	552.915
m/z:240.0368 RT:3.05 min	552.915	40903.2	1.61202e+06	674533	552.915	552.915	552.915	552.915	552.915	552.915	552.915	552.915	552.915	552.915	552.915	552.915
m/z:243.0667 RT:27.5 min	552.915	552.915	552.915	552.915	552.915	552.915	552.915	552.915	552.915	552.915	552.915	552.915	552.915	6.06657e+06	1.17648e+07	5.64978e+06
m/z:244.07 RT:27.5 min	552.915	552.915	552.915	552.915	552.915	552.915	552.915	552.915	552.915	552.915	552.915	552.915	552.915	784203	1.63577e+06	550046
m/z:247.1346 RT:32.7 min	61222.9	552.915	10187.9	27880.5	552.915	552.915	552.915	552.915	552.915	552.915	552.915	552.915	552.915	552.915	552.915	552.915
m/z:254.0524 RT:2.66 min	552.915	14170.3	1.26684e+06	2.59524e+06	552.915	552.915	552.915	552.915	552.915	552.915	552.915	552.915	552.915	552.915	552.915	552.915
m/z:257.0459 RT:22.46 min	552.915	5853.39	10583.3	45411.7	552.915	552.915	552.915	552.915	552.915	552.915	552.915	552.915	552.915	552.915	552.915	552.915
m/z:259.0617 RT:27.53 min	552.915	552.915	552.915	552.915	552.915	552.915	552.915	552.915	552.915	552.915	552.915	552.915	552.915	26998.2	46557.6	9981.79
m/z:265.1359 RT:30.17 min	76761	45939.8	552.915	20678.1	552.915	552.915	552.915	552.915	552.915	552.915	552.915	552.915	552.915	552.915	552.915	552.915
m/z:269.0498 RT:14.36 min	552.915	552.915	552.915	552.915	552.915	552.915	552.915	552.915	552.915	552.915	552.915	552.915	552.915	10280.8	27047.9	24238.5
m/z:275.0565 RT:21.81 min	552.915	12354.4	46343.1	112866	552.915	552.915	552.915	552.915	552.915	552.915	552.915	552.915	552.915	552.915	552.915	552.915
m/z:283.0617 RT:19.03 min	552.915	552.915	552.915	552.915	552.915	552.915	552.915	552.915	552.915	552.915	552.915	552.915	552.915	7438.28	14964	9111.66
m/z:289.1088 RT:27.49 min	552.915	10836.2	47376.4	168334	552.915	552.915	552.915	552.915	552.915	552.915	552.915	552.915	552.915	552.915	552.915	552.915
m/z:293.0308 RT:19.37 min	552.915	14120	301577	287895	552.915	552.915	552.915	552.915	552.915	552.915	552.915	552.915	552.915	552.915	552.915	552.915
m/z:297.062 RT:18.35 min	552.915	39409.4	24566.1	31990	552.915	552.915	552.915	552.915	552.915	552.915	552.915	552.915	552.915	552.915	552.915	552.915
m/z:299.0565 RT:25.16 min	552.915	552.915	552.915	552.915	552.915	552.915	552.915	552.915	552.915	552.915	552.915	552.915	552.915	104047	163234	375581
m/z:299.0603 RT:14.74 min	552.915	552.915	552.915	552.915	552.915	552.915	552.915	552.915	552.915	552.915	552.915	552.915	552.915	107102	75155.3	138539
m/z:300.0996 RT:22.41 min	552.915	552.915	552.915	552.915	552.915	552.915	552.915	552.915	54481.5	552.915	145735	416558	552.915	552.915	552.915	552.915
m/z:301.0919 RT:22.41 min	552.915	552.915	552.915	552.915	552.915	552.915	552.915	552.915	12356.4	552.915	26212.5	66463.3	552.915	552.915	552.915	552.915
m/z:315.0553 RT:14.79 min	552.915	552.915	552.915	552.915	552.915	552.915	552.915	552.915	552.915	552.915	552.915	552.915	552.915	37969	33005.1	7803.79
m/z:317.1433 RT:26.96 min	552.915	552.915	552.915	552.915	42444.4	552.915	23185.6	19785.8	552.915	552.915	552.915	552.915	552.915	552.915	552.915	552.915
m/z:327.0879 RT:28.83 min	552.915	552.915	552.915	552.915	552.915	552.915	552.915	552.915	552.915	552.915	552.915	552.915	9024.57	552.915	7948.08	52298.9
m/z:327.1972 RT:29.68 min	552.915	32397.9	130848	174289	552.915	552.915	552.915	552.915	552.915	552.915	552.915	552.915	552.915	552.915	552.915	552.915
m/z:328.9045 RT:63.63 min	552.915	552.915	552.915	552.915	552.915	3486.31	39242.7	91509	552.915	552.915	552.915	552.915	552.915	552.915	552.915	552.915
m/z:331.1924 RT:39.17 min	552.915	9070.75	43990.9	86361.6	552.915	552.915	552.915	552.915	552.915	552.915	552.915	552.915	552.915	552.915	552.915	552.915
m/z:333.1381 RT:20.01 min	552.915	552.915	552.915	552.915	552.915	14798.8	67861.7	58765.7	552.915	552.915	552.915	552.915	552.915	552.915	552.915	552.915
m/z:340.9978 RT:18.03 min	552.915	59785.4	267305	488513	552.915	552.915	552.915	552.915	552.915	552.915	552.915	552.915	552.915	552.915	552.915	552.915
m/z:341.1433 RT:28.17 min	552.915	552.915	552.915	552.915	552.915	552.915	552.915	552.915	170402	144358	552.915	608327	552.915	552.915	552.915	552.915
m/z:343.0463 RT:25.16 min	552.915	552.915	552.915	552.915	552.915	552.915	552.915	552.915	552.915	552.915	552.915	552.915	552.915	124247	186076	352933
m/z:345.0621 RT:22.75 min	552.915	552.915	552.915	552.915	552.915	552.915	552.915	552.915	552.915	552.915	552.915	552.915	11206.7	12884.9	5795.14	552.915
m/z:349.2025 RT:31.23 min	552.915	552.915	552.915	552.915	552.915	552.915	552.915	552.915	552.915	552.915	552.915	552.915	26080.8	62937.3	552.915	137488
m/z:355.0259 RT:30.14 min	35302.5	23876	552.915	12306.9	552.915	552.915	552.915	552.915	552.915	552.915	552.915	552.915	552.915	552.915	552.915	552.915
m/z:355.1593 RT:30.36 min	552.915	552.915	552.915	552.915	552.915	552.915	552.915	552.915	36791.8	13295.2	552.915	11183	552.915	552.915	552.915	552.915
m/z:365.1973 RT:22.37 min	552.915	552.915	552.915	552.915	552.915	552.915	552.915	552.915	552.915	552.915	552.915	552.915	11552.4	13151.5	7733.8	552.915
m/z:371.1873 RT:33.72 min	552.915	7610.41	406181	707990	552.915	552.915	552.915	552.915	552.915	552.915	552.915	552.915	552.915	552.915	552.915	552.915
m/z:371.1873 RT:35.78 min	552.915	39305.1	16216.9	37367.4	552.915	552.915	552.915	552.915	552.915	552.915	552.915	552.915	552.915	552.915	552.915	552.915
m/z:373.2025 RT:29.35 min	552.915	30785.1	27648.3	12913	552.915	552.915	552.915	552.915	552.915	552.915	552.915	552.915	552.915	552.915	552.915	552.915
m/z:373.2028 RT:31.72 min	552.915	245154	5370.31	3600.52	552.915	552.915	552.915	552.915	552.915	552.915	552.915	552.915	552.915	552.915	552.915	552.915
m/z:377.1039 RT:32.89 min	552.915	4728.75	10889.4	2288.23	552.915	552.915	552.915	552.915	552.915	552.915	552.915	552.915	552.915	552.915	552.915	552.915
m/z:381.062 RT:19.82 min	552.915	552.915	552.915	552.915	552.915	552.915	552.915	552.915	552.915	552.915	552.915	552.915	552.915	35818.6	77708.9	86366
m/z:383.1872 RT:34.12 min	552.915	48992.8	157968	36711.3	552.915	552.915	552.915	552.915	552.915	552.915	552.915	552.915	552.915	552.915	552.915	552.915
m/z:388.1196 RT:26.55 min	552.915	552.915	552.915	552.915	552.915	552.915	552.915	552.915	552.915	552.915	552.915	552.915	552.915	48663.6	148291	585992
m/z:397.1664 RT:29.66 min	552.915	7482.85	50649.9	75074	552.915	552.915	552.915	552.915	552.915	552.915	552.915	552.915	552.915	552.915	552.915	552.915
m/z:397.1665 RT:39.17 min	552.915	25947.4	25018.8	98902.3	552.915	552.915	552.915	552.915	552.915	552.915	552.915	552.915	552.915	552.915	552.915	552.915
m/z:400.1853 RT:33.62 min	552.915	17293.1	758753	1.15787e+06	552.915	552.915	552.915	552.915	552.915	552.915	552.915	552.915	552.915	552.915	552.915	552.915
m/z:401.1822 RT:17.98 min	552.915	80669.6	37357.2	68319.4	552.915	552.915	552.915	552.915	552.915	552.915	552.915	552.915	552.915	552.915	552.915	552.915
m/z:405.0984 RT:27.58 min	552.915	552.915	552.915	552.915	552.915	552.915	552.915	552.915	552.915	552.915	552.915	552.915	552.915	19907.8	8785.16	8473.15
m/z:405.1198 RT:16.59 min	552.915	552.915	552.915	552.915	552.915	552.915	552.915	552.915	552.915	552.915	552.915	552.915	552.915	11880.7	31576.3	75012
m/z:407.0777 RT:29.63 min	552.915	552.915	552.915	552.915	552.915	552.915	552.915	552.915	552.915	552.915	552.915	552.915	34443.6	44124.7	552.915	75332.9
m/z:409.0604 RT:26.28 min	552.915	29308.1	103975	10033.3	552.915	552.915	552.915	552.915	552.915	552.915	552.915	552.915	552.915	552.915	552.915	552.915
m/z:409.2029 RT:39.06 min	552.915	552.915	552.915	552.915	552.915	4197.16	15447.2	10041.7	552.915	552.915	552.915	552.915	552.915	552.915	552.915	552.915
m/z:411.1242 RT:27.64 min	552.915	552.915	552.915	552.915	552.915	552.915	552.915	552.915	552.915	552.915	552.915	552.915	552.915	55362.4	65320.9	18833
m/z:413.1613 RT:31.94 min	552.915	20605.3	181828	257119	552.915	552.915	552.915	552.915	552.915	552.915	552.915	552.915	552.915	552.915	552.915	552.915
m/z:415.177 RT:29.69 min	552.915	153043	640333	900750	552.915	552.915	552.915	552.915	552.915	552.915	552.915	552.915	552.915	552.915	552.915	552.915
m/z:415.177 RT:30.31 min	552.915	81045.1	3.02097e+06	3.14016e+06	552.915	552.915	552.915	552.915	552.915	552.915	552.915	552.915	552.915	552.915	552.915	552.915
m/z:416.1803 RT:29.68 min	552.915	16942.1	116033	166723	552.915	552.915	552.915	552.915	552.915	552.915	552.915	552.915	552.915	552.915	552.915	552.915
m/z:419.0988 RT:20.43 min	552.915	186329	13554.8	92625.2	552.915	552.915	552.915	552.915	552.915	552.915	552.915	552.915	552.915	552.915	552.915	552.915
m/z:420.1387 RT:18.16 min	552.915	552.915	552.915	552.915	552.915	552.915	552.915	552.915	552.915	552.915	552.915	552.915	552.915	8903.36	116994	199097
m/z:425.1244 RT:18.7 min	552.915	552.915	552.915	552.915	552.915	552.915	552.915	552.915	552.915	552.915	552.915	552.915	552.915	17319	7525.63	28305.9
m/z:429.0654 RT:22.51 min	552.915	552.915	552.915	552.915	552.915	552.915	552.915	552.915	552.915	552.915	552.915	552.915	552.915	109610	35585.5	99987.8
m/z:429.1412 RT:11.88 min	552.915	15104.4	47764.8	20901.1	552.915	552.915	552.915	552.915	552.915	552.915	552.915	552.915	552.915	552.915	552.915	552.915
m/z:429.1408 RT:19.53 min	552.915	3244.96	75646.7	119301	552.915	552.915	552.915	552.915	552.915	552.915	552.915	552.915	552.915	552.915	552.915	552.915
m/z:431.1718 RT:28.86 min	552.915	91026.2	21286.3	41509.4	552.915	552.915	552.915	552.915	552.915	552.915	552.915	552.915	552.915	552.915	552.915	552.915
m/z:432.1385 RT:18.95 min	552.915	552.915	552.915	552.915	552.915	552.915	552.915	552.915	552.915	552.915	552.915	552.915	552.915	29175.4	40020.2	139594
m/z:433.1875 RT:26.8 min	552.915	465962	115963	64363.9	552.915	552.915	552.915	552.915	552.915	552.915	552.915	552.915	552.915	552.915	552.915	552.915
m/z:437.0918 RT:24.49 min	552.915	23108.9	1.52716e+06	227795	552.915	552.915	552.915	552.915	552.915	552.915	552.915	552.915	552.915	552.915	552.915	552.915
m/z:437.1248 RT:28.71 min	552.915	552.915	552.915	552.915	552.915	552.915	552.915	552.915	552.915	552.915	552.915	552.915	552.915	7293.16	6150.47	121541
m/z:437.1459 RT:16.91 min	552.915	552.915	552.915	552.915	552.915	552.915	552.915	552.915	552.915	552.915	552.915	552.915	552.915	4143.31	16268.3	18588.4
m/z:439.1771 RT:30.7 min	552.915	3875.69	47146.3	61452.5	552.915	552.915	552.915	552.915	552.915	552.915	552.915	552.915	552.915	552.915	552.915	552.915
m/z:443.1505 RT:27.53 min	552.915	552.915	552.915	552.915	552.915	552.915	552.915	552.915	552.915	552.915	552.915	552.915	552.915	108436	173445	26011
m/z:459.0759 RT:21.76 min	552.915	552.915	552.915	552.915	552.915	552.915	552.915	552.915	552.915	552.915	552.915	552.915	552.915	59916.9	66850	170541
m/z:459.1301 RT:20.35 min	552.915	552.915	552.915	552.915	552.915	552.915	552.915	552.915	552.915	552.915	552.915	552.915	552.915	5542.67	67455.8	71724.1
m/z:471.128 RT:20.51 min	552.915	552.915	552.915	552.915	552.915	552.915	552.915	552.915	552.915	552.915	552.915	552.915	552.915	28520.7	46432.8	28640.7
m/z:472.2716 RT:52.5 min	552.915	552.915	552.915	552.915	552.915	552.915	552.915	552.915	552.915	552.915	552.915	552.915	67706.2	1.3902e+06	552.915	32185.8
m/z:479.1387 RT:26.73 min	552.915	111534	14405.5	25595.1	552.915	552.915	552.915	552.915	552.915	552.915	552.915	552.915	552.915	552.915	552.915	552.915
m/z:479.1388 RT:27.62 min	552.915	144646	23831.7	27442.1	552.915	552.915	552.915	552.915	552.915	552.915	552.915	552.915	552.915	552.915	552.915	552.915
m/z:479.1719 RT:27.47 min	552.915	552.915	552.915	552.915	552.915	552.915	552.915	552.915	552.915	552.915	552.915	552.915	552.915	10193.2	36816.3	28437.7
m/z:483.2088 RT:18.32 min	552.915	71757.7	295060	484783	552.915	552.915	552.915	552.915	552.915	552.915	552.915	552.915	552.915	552.915	552.915	552.915
m/z:488.1439 RT:27.5 min	552.915	552.915	552.915	552.915	552.915	552.915	552.915	552.915	552.915	552.915	552.915	552.915	552.915	125921	154795	33856.3
m/z:497.1491 RT:22.02 min	552.915	8718.98	165306	47990.7	552.915	552.915	552.915	552.915	552.915	552.915	552.915	552.915	552.915	552.915	552.915	552.915
m/z:511.1618 RT:25.26 min	552.915	552.915	552.915	552.915	552.915	552.915	552.915	552.915	552.915	552.915	552.915	552.915	552.915	403482	23157.4	35457.8
m/z:511.1833 RT:17.18 min	552.915	9469.48	47861.4	82259.8	552.915	552.915	552.915	552.915	552.915	552.915	552.915	552.915	552.915	552.915	552.915	552.915
m/z:513.144 RT:22.22 min	552.915	133194	18319.3	43719.6	552.915	552.915	552.915	552.915	552.915	552.915	552.915	552.915	552.915	552.915	552.915	552.915
m/z:514.2457 RT:32.45 min	552.915	60575.9	51532.9	42189.9	552.915	552.915	552.915	552.915	552.915	552.915	552.915	552.915	552.915	552.915	552.915	552.915
m/z:523.1172 RT:27.47 min	552.915	552.915	552.915	552.915	552.915	552.915	552.915	552.915	552.915	552.915	552.915	552.915	552.915	74241.7	60872.1	15238.1
m/z:523.1254 RT:25.66 min	552.915	552.915	552.915	552.915	552.915	552.915	552.915	552.915	552.915	552.915	552.915	552.915	552.915	117387	154891	534351
m/z:535.1829 RT:18.51 min	552.915	16671.4	921443	1.22612e+06	552.915	552.915	552.915	552.915	552.915	552.915	552.915	552.915	552.915	552.915	552.915	552.915
m/z:549.2477 RT:30.14 min	276596	129330	552.915	39545.5	552.915	552.915	552.915	552.915	552.915	552.915	552.915	552.915	552.915	552.915	552.915	552.915
m/z:551.178 RT:19.58 min	552.915	2.2219e+06	9.43122e+06	9.22555e+06	552.915	552.915	552.915	552.915	552.915	552.915	552.915	552.915	552.915	552.915	552.915	552.915
m/z:552.1813 RT:19.58 min	552.915	384225	2.73994e+06	2.63045e+06	552.915	552.915	552.915	552.915	552.915	552.915	552.915	552.915	552.915	552.915	552.915	552.915
m/z:552.1813 RT:20.23 min	552.915	262093	2.53091e+06	3.51349e+06	552.915	552.915	552.915	552.915	552.915	552.915	552.915	552.915	552.915	552.915	552.915	552.915
m/z:565.1714 RT:27.24 min	552.915	552.915	552.915	552.915	552.915	552.915	552.915	552.915	552.915	552.915	552.915	552.915	552.915	7416.93	27313.4	32334.5
m/z:567.1727 RT:19.53 min	552.915	59878.7	525074	647509	552.915	552.915	552.915	552.915	552.915	552.915	552.915	552.915	552.915	552.915	552.915	552.915
m/z:583.1681 RT:19.53 min	552.915	61030	573267	916805	552.915	552.915	552.915	552.915	552.915	552.915	552.915	552.915	552.915	552.915	552.915	552.915
m/z:583.1679 RT:19.97 min	552.915	16423.3	912996	1.4388e+06	552.915	552.915	552.915	552.915	552.915	552.915	552.915	552.915	552.915	552.915	552.915	552.915
m/z:585.1984 RT:27.13 min	552.915	552.915	552.915	552.915	552.915	552.915	552.915	552.915	552.915	552.915	552.915	552.915	552.915	49475.5	74420	222967
m/z:587.155 RT:19.58 min	552.915	266763	980780	1.25778e+06	552.915	552.915	552.915	552.915	552.915	552.915	552.915	552.915	552.915	552.915	552.915	552.915
m/z:587.1551 RT:20.23 min	552.915	166141	1.10153e+06	1.1404e+06	552.915	552.915	552.915	552.915	552.915	552.915	552.915	552.915	552.915	552.915	552.915	552.915
m/z:595.183 RT:21 min	552.915	552.915	552.915	552.915	552.915	552.915	552.915	552.915	552.915	552.915	552.915	552.915	552.915	2887.68	107431	18722.4
m/z:597.1834 RT:19.53 min	552.915	1.76605e+06	1.27284e+07	1.66518e+07	552.915	552.915	552.915	552.915	552.915	552.915	552.915	552.915	552.915	552.915	552.915	552.915
m/z:597.1834 RT:20.23 min	552.915	1.17202e+06	1.10745e+07	1.52911e+07	552.915	552.915	552.915	552.915	552.915	552.915	552.915	552.915	552.915	552.915	552.915	552.915
m/z:598.1865 RT:19.53 min	552.915	419382	3.57829e+06	4.92469e+06	552.915	552.915	552.915	552.915	552.915	552.915	552.915	552.915	552.915	552.915	552.915	552.915
m/z:598.1866 RT:20.23 min	552.915	291316	3.20429e+06	4.42435e+06	552.915	552.915	552.915	552.915	552.915	552.915	552.915	552.915	552.915	552.915	552.915	552.915
m/z:599.1778 RT:24.04 min	552.915	552.915	552.915	552.915	552.915	552.915	552.915	552.915	552.915	552.915	552.915	552.915	552.915	149823	13825.9	89431.6
m/z:599.214 RT:25.66 min	552.915	552.915	552.915	552.915	552.915	552.915	552.915	552.915	552.915	552.915	552.915	552.915	552.915	26553.2	62062.2	206377
m/z:601.1777 RT:19.53 min	552.915	34351.4	331740	784957	552.915	552.915	552.915	552.915	552.915	552.915	552.915	552.915	552.915	552.915	552.915	552.915
m/z:601.2298 RT:23.62 min	552.915	552.915	552.915	552.915	552.915	552.915	552.915	552.915	552.915	552.915	552.915	552.915	552.915	73941.4	269312	47163.7
m/z:613.1933 RT:23.31 min	552.915	552.915	552.915	552.915	552.915	552.915	552.915	552.915	552.915	552.915	552.915	552.915	552.915	71329.1	78018.8	236327
m/z:615.1887 RT:33.51 min	552.915	552.915	552.915	552.915	552.915	552.915	552.915	552.915	552.915	552.915	552.915	552.915	552.915	24203	25108.9	91296.1
m/z:615.2089 RT:17.66 min	552.915	552.915	552.915	552.915	552.915	552.915	552.915	552.915	552.915	552.915	552.915	552.915	552.915	596977	234595	250421
m/z:615.209 RT:18.48 min	552.915	552.915	552.915	552.915	552.915	552.915	552.915	552.915	552.915	552.915	552.915	552.915	552.915	122757	34698.5	86389.6
m/z:616.2126 RT:18.03 min	552.915	552.915	552.915	552.915	552.915	552.915	552.915	552.915	552.915	552.915	552.915	552.915	552.915	114584	88353.3	609488
m/z:631.2405 RT:20.11 min	552.915	552.915	552.915	552.915	552.915	552.915	552.915	552.915	552.915	552.915	552.915	552.915	552.915	35893.6	51349.9	101204
m/z:636.1942 RT:19.53 min	552.915	90162.2	563644	621707	552.915	552.915	552.915	552.915	552.915	552.915	552.915	552.915	552.915	552.915	552.915	552.915
m/z:636.1943 RT:20.23 min	552.915	25801.9	585798	506449	552.915	552.915	552.915	552.915	552.915	552.915	552.915	552.915	552.915	552.915	552.915	552.915
m/z:637.1908 RT:19.77 min	552.915	552.915	552.915	552.915	552.915	552.915	552.915	552.915	552.915	552.915	552.915	552.915	552.915	4274.67	21136.7	16769.5
m/z:639.1939 RT:22.8 min	552.915	44394.5	1.53331e+06	2.17044e+06	552.915	552.915	552.915	552.915	552.915	552.915	552.915	552.915	552.915	552.915	552.915	552.915
m/z:665.1707 RT:19.58 min	552.915	12966.5	202334	52726.7	552.915	552.915	552.915	552.915	552.915	552.915	552.915	552.915	552.915	552.915	552.915	552.915
m/z:665.1707 RT:20.26 min	552.915	11207.3	242918	130140	552.915	552.915	552.915	552.915	552.915	552.915	552.915	552.915	552.915	552.915	552.915	552.915
m/z:669.1135 RT:20.28 min	552.915	42721.5	402355	534651	552.915	552.915	552.915	552.915	552.915	552.915	552.915	552.915	552.915	552.915	552.915	552.915
m/z:714.1771 RT:38.65 min	552.915	552.915	552.915	552.915	552.915	552.915	552.915	552.915	552.915	552.915	552.915	552.915	75270.9	552.915	45620.2	185271
m/z:720.2538 RT:28.54 min	552.915	9019.61	24456.4	19891.3	552.915	552.915	552.915	552.915	552.915	552.915	552.915	552.915	552.915	552.915	552.915	552.915
m/z:730.1532 RT:20.24 min	552.915	552.915	552.915	552.915	552.915	552.915	552.915	552.915	552.915	552.915	552.915	552.915	552.915	52144	38611	262766
m/z:126.0203 RT:6.72 min	552.915	552.915	552.915	552.915	552.915	552.915	552.915	552.915	552.915	552.915	552.915	552.915	2863.47	4498.65	3393.83	552.915
m/z:114.0202 RT:2.04 min	552.915	552.915	552.915	552.915	552.915	552.915	552.915	552.915	552.915	552.915	552.915	552.915	552.915	16018.8	5377.94	10773.9
